# Supplementary material for: The nanoCUT&RUN technique visualizes telomeric chromatin in Drosophila
Source: PLoS Genet. 2022 Sep 1;18(9):e1010351. doi: 10.1371/journal.pgen.1010351 (PMC9473618; doi:10.1371/journal.pgen.1010351)
Supplement: S4 Table — Differential peaks defined by DiffBind with FDR<0.05. (XLSX) [file pgen.1010351.s014.xlsx]

## Sheet: S3. DiffBind Output
Chrom	Start	End	Name	Score	Strand	Conc	Conc_804	Conc_811	Fold	p.value	FDR
chr3L	40324	40825	DiffBind	0	.	10.9	11.88	5.28	6.6	2.89e-63	2.93e-59
chr3L	32786	33287	DiffBind	0	.	7.73	8.71	2.19	6.52	2e-38	1.01e-34
chr3R	15905979	15906480	DiffBind	0	.	4.59	5.57	-0.33	5.9	1.63e-07	1.31e-06
chrY_CP007111v1_random	102	603	DiffBind	0	.	4.79	5.74	0.84	4.9	4.27e-09	4.45e-08
chrY_CP007111v1_random	2914	3415	DiffBind	0	.	3.37	4.31	-0.33	4.64	0.000423	0.00174
chrX	58737	59238	DiffBind	0	.	8.02	8.93	4.93	4	7.66e-29	2.59e-25
chr3L	11428302	11428803	DiffBind	0	.	8.48	9.4	5.41	3.99	6.79e-26	8.62e-23
chr3R	15908172	15908673	DiffBind	0	.	5.39	6.29	2.51	3.78	6.25e-11	9.07e-10
chr3L	2170906	2171407	DiffBind	0	.	8.46	9.35	5.6	3.75	1.87e-28	4.76e-25
chrX	19153496	19153997	DiffBind	0	.	10.33	11.23	7.48	3.75	4.86e-25	4.48e-22
chr3R	11568877	11569378	DiffBind	0	.	10.94	11.83	8.15	3.68	3.18e-19	3.89e-17
chr3L	18234089	18234590	DiffBind	0	.	9.65	10.54	6.88	3.67	1.58e-26	2.67e-23
chr2R	20110912	20111413	DiffBind	0	.	10.73	11.62	7.99	3.63	1.33e-20	2.69e-18
chr3L	20949424	20949925	DiffBind	0	.	10.94	11.82	8.21	3.61	7.66e-19	8.18e-17
chr3L	21498609	21499110	DiffBind	0	.	7.54	8.42	4.89	3.54	2.88e-27	5.85e-24
chr2R	18802383	18802884	DiffBind	0	.	10.85	11.73	8.2	3.53	7.91e-20	1.23e-17
chrX	2050024	2050525	DiffBind	0	.	10.4	11.28	7.75	3.52	1.79e-22	7.28e-20
chr3L	616641	617142	DiffBind	0	.	10.74	11.62	8.11	3.52	3.04e-21	7.72e-19
chr3L	17606802	17607303	DiffBind	0	.	9.27	10.15	6.65	3.49	5.5e-26	7.98e-23
chrX	22855116	22855617	DiffBind	0	.	8.62	9.49	6.07	3.43	5.15e-23	2.42e-20
chr3R	18585352	18585853	DiffBind	0	.	9.72	10.59	7.16	3.43	2.4e-20	4.36e-18
chr2L	8534937	8535438	DiffBind	0	.	10.5	11.38	7.96	3.42	3.2e-18	2.78e-16
chr2L	3354836	3355337	DiffBind	0	.	9.41	10.28	6.87	3.41	1.65e-25	1.68e-22
chr2L	2161422	2161923	DiffBind	0	.	9.19	10.06	6.64	3.41	1e-21	2.91e-19
chr3L	18185594	18186095	DiffBind	0	.	9.98	10.85	7.45	3.4	2.81e-24	2.38e-21
chr2R	16583626	16584127	DiffBind	0	.	10.37	11.24	7.85	3.4	6.15e-23	2.72e-20
chr3R	13812657	13813158	DiffBind	0	.	10.49	11.36	7.95	3.4	1.74e-19	2.35e-17
chrX	13641703	13642204	DiffBind	0	.	10.3	11.16	7.79	3.37	1.45e-20	2.78e-18
chr3L	2151645	2152146	DiffBind	0	.	9.16	10.03	6.67	3.36	8.8e-26	9.92e-23
chr3L	14038055	14038556	DiffBind	0	.	9.51	10.37	7.02	3.35	2.63e-23	1.57e-20
chr3R	24768735	24769236	DiffBind	0	.	10.04	10.91	7.55	3.35	3.64e-23	1.95e-20
chr3R	9436265	9436766	DiffBind	0	.	10.64	11.51	8.16	3.35	1.61e-19	2.27e-17
chr3R	13794468	13794969	DiffBind	0	.	10.48	11.34	8.01	3.34	1.7e-19	2.35e-17
chrX	15633344	15633845	DiffBind	0	.	9.68	10.54	7.2	3.34	2.29e-17	1.46e-15
chr2R	10423039	10423540	DiffBind	0	.	10.27	11.13	7.82	3.32	6.18e-22	2.02e-19
chr3R	21204579	21205080	DiffBind	0	.	9.76	10.62	7.31	3.32	7.44e-22	2.36e-19
chrY_CP007111v1_random	11504	12005	DiffBind	0	.	7.24	8.1	4.78	3.32	1.22e-20	2.69e-18
chrX	22552770	22553271	DiffBind	0	.	4.29	5.15	1.83	3.32	8.95e-06	5.16e-05
chr2R	19253837	19254338	DiffBind	0	.	9.28	10.14	6.84	3.31	1.86e-22	7.28e-20
chrX	5047797	5048298	DiffBind	0	.	10.08	10.94	7.63	3.31	3.03e-20	5.3e-18
chr3R	31689235	31689736	DiffBind	0	.	10.68	11.55	8.24	3.31	1.02e-18	1.07e-16
chr3L	20730155	20730656	DiffBind	0	.	10.08	10.94	7.64	3.3	3.04e-22	1.1e-19
chr2L	3580692	3581193	DiffBind	0	.	10.53	11.39	8.09	3.3	1.8e-17	1.21e-15
chr2R	20106341	20106842	DiffBind	0	.	10.73	11.59	8.29	3.29	7.11e-18	5.55e-16
chr3R	12370688	12371189	DiffBind	0	.	8.78	9.64	6.36	3.28	1.72e-23	1.2e-20
chrX	18404459	18404960	DiffBind	0	.	10.23	11.09	7.81	3.28	1.56e-18	1.6e-16
chr2R	18799133	18799634	DiffBind	0	.	10.14	11	7.73	3.27	1.05e-21	2.97e-19
chr2R	10417921	10418422	DiffBind	0	.	10.32	11.18	7.91	3.27	2.4e-14	6.84e-13
chr3R	15920654	15921155	DiffBind	0	.	9.51	10.37	7.11	3.26	1.09e-20	2.52e-18
chr2R	10421259	10421760	DiffBind	0	.	10.29	11.14	7.88	3.26	2.38e-19	3.12e-17
chr2L	12586895	12587396	DiffBind	0	.	9.29	10.14	6.89	3.25	2.94e-21	7.65e-19
chr2R	10428445	10428946	DiffBind	0	.	11.25	12.1	8.86	3.24	1.69e-17	1.17e-15
chr3L	12407110	12407611	DiffBind	0	.	9.49	10.35	7.12	3.23	5.24e-23	2.42e-20
chr3L	20695416	20695917	DiffBind	0	.	10.5	11.35	8.12	3.23	3.32e-19	4.01e-17
chr2L	16587798	16588299	DiffBind	0	.	10.53	11.38	8.16	3.23	1.5e-16	7.02e-15
chr2L	715014	715515	DiffBind	0	.	11.23	12.09	8.86	3.23	1.97e-15	7.46e-14
chr3L	14550952	14551453	DiffBind	0	.	9.74	10.59	7.37	3.22	1.56e-18	1.6e-16
chr2L	16520327	16520828	DiffBind	0	.	10.53	11.38	8.17	3.21	5.47e-19	6.1e-17
chr3R	28859026	28859527	DiffBind	0	.	9.84	10.69	7.5	3.19	3.79e-17	2.17e-15
chr2L	12366010	12366511	DiffBind	0	.	10.54	11.39	8.2	3.19	7.12e-16	2.89e-14
chrY_CP007111v1_random	1170	1671	DiffBind	0	.	7.34	8.19	5.01	3.17	2.04e-23	1.3e-20
chr3R	14714233	14714734	DiffBind	0	.	9.39	10.24	7.07	3.17	1.15e-20	2.59e-18
chr3L	5630443	5630944	DiffBind	0	.	9.99	10.84	7.67	3.17	2.04e-17	1.34e-15
chr2L	9448288	9448789	DiffBind	0	.	10.46	11.31	8.13	3.17	4.76e-16	1.98e-14
chr3L	15699722	15700223	DiffBind	0	.	8.91	9.76	6.59	3.16	1.77e-23	1.2e-20
chr2R	11657849	11658350	DiffBind	0	.	9.33	10.17	7.01	3.16	5.59e-17	2.97e-15
chr2R	8655495	8655996	DiffBind	0	.	9.97	10.81	7.66	3.16	2.65e-15	9.61e-14
chr2R	15675998	15676499	DiffBind	0	.	11.49	12.33	9.19	3.15	4.6e-15	1.56e-13
chr2L	12529452	12529953	DiffBind	0	.	10.29	11.14	7.99	3.14	1.79e-20	3.3e-18
chr2R	24369582	24370083	DiffBind	0	.	9.9	10.74	7.62	3.12	7.37e-18	5.71e-16
chr2L	15425625	15426126	DiffBind	0	.	10.41	11.25	8.13	3.12	5.41e-15	1.78e-13
chr3R	31713339	31713840	DiffBind	0	.	11.68	12.53	9.4	3.12	6.48e-15	2.08e-13
chr2L	8277787	8278288	DiffBind	0	.	9.64	10.48	7.37	3.11	3.52e-21	8.5e-19
chrX	12006787	12007288	DiffBind	0	.	10.08	10.92	7.81	3.11	4.31e-17	2.38e-15
chr3R	13815003	13815504	DiffBind	0	.	10.7	11.54	8.43	3.11	9.39e-17	4.72e-15
chr2L	11057569	11058070	DiffBind	0	.	9.06	9.9	6.8	3.1	8.83e-22	2.72e-19
chr2R	23666709	23667210	DiffBind	0	.	10.01	10.85	7.75	3.1	1.34e-19	1.92e-17
chr3L	20198141	20198642	DiffBind	0	.	8.82	9.67	6.56	3.1	9.8e-18	7.37e-16
chr3R	11993178	11993679	DiffBind	0	.	8.39	9.23	6.15	3.09	3.14e-20	5.4e-18
chr2L	701805	702306	DiffBind	0	.	10.16	11	7.91	3.09	4.34e-16	1.82e-14
chr3L	6218432	6218933	DiffBind	0	.	8.67	9.51	6.43	3.08	6.24e-24	4.87e-21
chr2R	16579331	16579832	DiffBind	0	.	9.36	10.2	7.12	3.08	4.17e-22	1.41e-19
chr3L	17421347	17421848	DiffBind	0	.	9.45	10.28	7.2	3.08	3.28e-18	2.8e-16
chr3R	19889911	19890412	DiffBind	0	.	9.71	10.55	7.47	3.08	1.21e-17	8.87e-16
chrX	5770666	5771167	DiffBind	0	.	9.25	10.09	7.02	3.07	9.87e-16	3.87e-14
chr3R	18670804	18671305	DiffBind	0	.	9.53	10.36	7.31	3.06	2.22e-16	9.99e-15
chr3R	22667113	22667614	DiffBind	0	.	9.72	10.56	7.5	3.05	7.45e-18	5.71e-16
chr2R	17801569	17802070	DiffBind	0	.	9.74	10.58	7.53	3.05	8.17e-17	4.21e-15
chr2L	2450808	2451309	DiffBind	0	.	9.58	10.41	7.36	3.05	8.87e-15	2.76e-13
chr3R	22042475	22042976	DiffBind	0	.	9.28	10.12	7.08	3.04	2.39e-22	8.99e-20
chr3L	20398496	20398997	DiffBind	0	.	9.15	9.99	6.95	3.04	3.34e-20	5.65e-18
chr3L	2192078	2192579	DiffBind	0	.	8.84	9.67	6.63	3.04	2.59e-19	3.28e-17
chr2L	3632060	3632561	DiffBind	0	.	9.72	10.55	7.52	3.04	4.17e-17	2.33e-15
chr2R	18611634	18612135	DiffBind	0	.	9.8	10.64	7.59	3.04	1.86e-16	8.49e-15
chr2L	8898354	8898855	DiffBind	0	.	8.8	9.64	6.6	3.03	4.05e-22	1.41e-19
chr2R	24327739	24328240	DiffBind	0	.	8.55	9.38	6.36	3.02	2.78e-23	1.57e-20
chrY_CP007111v1_random	26579	27080	DiffBind	0	.	7.59	8.42	5.4	3.02	4.16e-23	2.11e-20
chr2L	8735613	8736114	DiffBind	0	.	8.9	9.74	6.71	3.02	3.3e-21	8.16e-19
chr3R	27989026	27989527	DiffBind	0	.	9.37	10.2	7.18	3.02	4.58e-19	5.17e-17
chr2R	8145811	8146312	DiffBind	0	.	9.64	10.47	7.45	3.02	1.06e-16	5.19e-15
chr3R	28861127	28861628	DiffBind	0	.	10.67	11.5	8.48	3.02	3.84e-14	1.04e-12
chr2R	5782096	5782597	DiffBind	0	.	9.35	10.18	7.17	3.01	2.69e-20	4.79e-18
chr3L	7435193	7435694	DiffBind	0	.	9.59	10.42	7.41	3.01	1.77e-18	1.74e-16
chr2L	2202167	2202668	DiffBind	0	.	9.81	10.64	7.63	3.01	5.57e-16	2.29e-14
chrX	1991683	1992184	DiffBind	0	.	10.98	11.81	8.8	3.01	2.66e-14	7.48e-13
chr3R	11562627	11563128	DiffBind	0	.	9.08	9.91	6.91	3	5.27e-21	1.24e-18
chrX	3841000	3841501	DiffBind	0	.	9.12	9.95	6.95	3	9.55e-20	1.44e-17
chr3R	26021070	26021571	DiffBind	0	.	9.28	10.11	7.13	2.98	3.52e-19	4.2e-17
chr2L	3095022	3095523	DiffBind	0	.	9	9.83	6.85	2.98	1.49e-17	1.07e-15
chr2R	19463287	19463788	DiffBind	0	.	9.75	10.58	7.6	2.98	6.19e-17	3.24e-15
chr3R	23334438	23334939	DiffBind	0	.	8.76	9.59	6.61	2.98	8.49e-17	4.33e-15
chr3L	14200969	14201470	DiffBind	0	.	8.18	9.01	6.04	2.97	1.81e-22	7.28e-20
chr2R	24986748	24987249	DiffBind	0	.	8.64	9.46	6.5	2.97	1.94e-21	5.32e-19
chr3R	9533550	9534051	DiffBind	0	.	10	10.83	7.85	2.97	4.27e-18	3.58e-16
chrX	8893859	8894360	DiffBind	0	.	9.52	10.35	7.38	2.97	3.1e-17	1.83e-15
chrX	18243416	18243917	DiffBind	0	.	8.77	9.6	6.63	2.96	7.08e-18	5.55e-16
chr2R	21497257	21497758	DiffBind	0	.	10.08	10.9	7.95	2.96	6.7e-15	2.15e-13
chr2L	15911730	15912231	DiffBind	0	.	10.42	11.24	8.29	2.95	1.47e-16	6.94e-15
chr3R	19321818	19322319	DiffBind	0	.	10.74	11.57	8.62	2.95	2.13e-14	6.11e-13
chr3L	1586373	1586874	DiffBind	0	.	10.43	11.25	8.3	2.95	3.1e-14	8.58e-13
chrX	1970435	1970936	DiffBind	0	.	9.35	10.17	7.23	2.94	2.22e-19	2.97e-17
chr3L	1967407	1967908	DiffBind	0	.	9.35	10.18	7.23	2.94	1.27e-17	9.19e-16
chr3R	15286640	15287141	DiffBind	0	.	9.89	10.72	7.77	2.94	6.04e-17	3.18e-15
chr2L	13665142	13665643	DiffBind	0	.	7.65	8.47	5.53	2.93	9.44e-22	2.82e-19
chr3R	25740454	25740955	DiffBind	0	.	9.64	10.46	7.53	2.93	2.52e-19	3.24e-17
chr3R	25996695	25997196	DiffBind	0	.	8.9	9.72	6.8	2.92	1.05e-19	1.55e-17
chr3R	11156768	11157269	DiffBind	0	.	9.12	9.94	7.02	2.92	2.18e-18	2.05e-16
chr2L	11971014	11971515	DiffBind	0	.	9.7	10.52	7.6	2.92	2.07e-17	1.36e-15
chr3R	16279969	16280470	DiffBind	0	.	11.1	11.92	9	2.92	3.34e-15	1.18e-13
chr2R	10238208	10238709	DiffBind	0	.	10.21	11.03	8.11	2.92	4.01e-13	8.65e-12
chr3R	8955440	8955941	DiffBind	0	.	9.07	9.89	6.99	2.91	1.35e-20	2.69e-18
chr2R	23871752	23872253	DiffBind	0	.	9.38	10.2	7.28	2.91	1.68e-17	1.17e-15
chr2R	7146815	7147316	DiffBind	0	.	9.2	10.02	7.11	2.91	3.16e-17	1.85e-15
chrX	1966062	1966563	DiffBind	0	.	8.54	9.36	6.46	2.9	1.66e-20	3.12e-18
chr3L	5654179	5654680	DiffBind	0	.	9.43	10.25	7.35	2.9	9.4e-19	9.94e-17
chr3L	1098633	1099134	DiffBind	0	.	8.9	9.72	6.82	2.9	2.33e-18	2.11e-16
chr2L	19764442	19764943	DiffBind	0	.	9.33	10.15	7.25	2.9	3.92e-17	2.21e-15
chr2L	11045025	11045526	DiffBind	0	.	8.89	9.71	6.82	2.89	1.34e-20	2.69e-18
chr2R	15735134	15735635	DiffBind	0	.	8.73	9.54	6.67	2.88	2.12e-21	5.66e-19
chr3R	24894755	24895256	DiffBind	0	.	9.24	10.05	7.17	2.88	5.01e-20	8.07e-18
chrX	13396512	13397013	DiffBind	0	.	7.61	8.43	5.55	2.88	1.67e-17	1.17e-15
chrX	8891538	8892039	DiffBind	0	.	10.1	10.92	8.03	2.88	6.79e-17	3.54e-15
chr2L	6792023	6792524	DiffBind	0	.	10.15	10.97	8.08	2.88	2.17e-15	8.06e-14
chrX	21071761	21072262	DiffBind	0	.	7.77	8.58	5.72	2.87	2.91e-19	3.65e-17
chr2R	16210210	16210711	DiffBind	0	.	8.68	9.49	6.62	2.87	7.5e-19	8.1e-17
chr3R	7162444	7162945	DiffBind	0	.	9.35	10.16	7.29	2.87	1.2e-16	5.8e-15
chr3L	16028933	16029434	DiffBind	0	.	8.34	9.15	6.29	2.86	2.22e-18	2.07e-16
chr2R	5992612	5993113	DiffBind	0	.	8.91	9.72	6.86	2.86	1.37e-17	9.87e-16
chr3R	14722203	14722704	DiffBind	0	.	9.87	10.69	7.83	2.86	2.65e-16	1.17e-14
chrX	15813252	15813753	DiffBind	0	.	9.61	10.42	7.57	2.85	1.23e-16	5.91e-15
chr2R	10302663	10303164	DiffBind	0	.	9.76	10.57	7.72	2.85	1.8e-14	5.29e-13
chr2L	22144063	22144564	DiffBind	0	.	8.89	9.7	6.85	2.84	7.48e-18	5.71e-16
chr3R	30450243	30450744	DiffBind	0	.	9.32	10.13	7.28	2.84	3.72e-17	2.15e-15
chr2R	21540975	21541476	DiffBind	0	.	8.24	9.05	6.21	2.83	1.25e-20	2.69e-18
chrX	10802034	10802535	DiffBind	0	.	8.73	9.54	6.71	2.83	4.5e-17	2.44e-15
chrX	10772136	10772637	DiffBind	0	.	9.36	10.17	7.34	2.83	1.04e-16	5.13e-15
chr3L	20620674	20621175	DiffBind	0	.	9.99	10.8	7.97	2.83	3.57e-15	1.26e-13
chr3R	27069959	27070460	DiffBind	0	.	8.17	8.98	6.17	2.82	1.33e-20	2.69e-18
chr2L	11066878	11067379	DiffBind	0	.	8.59	9.4	6.58	2.82	4.2e-19	4.84e-17
chr2R	18405193	18405694	DiffBind	0	.	8.78	9.59	6.77	2.82	6.45e-19	7.11e-17
chr3R	13789712	13790213	DiffBind	0	.	8.36	9.17	6.35	2.82	2.25e-17	1.45e-15
chr2R	11397236	11397737	DiffBind	0	.	9.44	10.25	7.43	2.82	1.82e-16	8.34e-15
chrX	1975869	1976370	DiffBind	0	.	10.73	11.54	8.72	2.82	1.63e-13	3.85e-12
chr2R	20836071	20836572	DiffBind	0	.	10.94	11.75	8.93	2.82	8.23e-13	1.69e-11
chr2R	24543195	24543696	DiffBind	0	.	8.66	9.46	6.65	2.81	1.44e-20	2.78e-18
chr3L	8546326	8546827	DiffBind	0	.	9.31	10.11	7.3	2.81	4.03e-17	2.26e-15
chr3R	24218585	24219086	DiffBind	0	.	8.83	9.63	6.82	2.81	7.48e-15	2.37e-13
chr3L	3395205	3395706	DiffBind	0	.	8.18	8.98	6.18	2.8	2.4e-19	3.12e-17
chr3L	3250229	3250730	DiffBind	0	.	8.72	9.53	6.73	2.8	4.58e-19	5.17e-17
chrX	13319518	13320019	DiffBind	0	.	8.42	9.23	6.43	2.8	6.79e-19	7.41e-17
chrX	19298421	19298922	DiffBind	0	.	9.36	10.17	7.36	2.8	2.55e-18	2.27e-16
chr2R	18232447	18232948	DiffBind	0	.	10	10.81	8.01	2.8	5.57e-16	2.29e-14
chrX	7702478	7702979	DiffBind	0	.	10.04	10.85	8.05	2.8	4.96e-15	1.66e-13
chr3R	26006004	26006505	DiffBind	0	.	10.17	10.97	8.17	2.8	5e-15	1.66e-13
chr3R	11172764	11173265	DiffBind	0	.	9.42	10.23	7.42	2.8	1.72e-14	5.09e-13
chrX	15497576	15498077	DiffBind	0	.	7.2	8.01	5.21	2.8	2.27e-13	5.21e-12
chr2R	17846301	17846802	DiffBind	0	.	8.77	9.57	6.79	2.79	8.56e-20	1.32e-17
chrX	12753825	12754326	DiffBind	0	.	9.77	10.57	7.8	2.78	9.8e-17	4.9e-15
chrX	1618848	1619349	DiffBind	0	.	9.22	10.03	7.25	2.78	4.28e-16	1.8e-14
chr2R	23658922	23659423	DiffBind	0	.	9.9	10.7	7.93	2.78	7.05e-16	2.88e-14
chr2L	7991437	7991938	DiffBind	0	.	9.82	10.63	7.85	2.78	7.61e-16	3.04e-14
chr2R	8151953	8152454	DiffBind	0	.	9	9.8	7.02	2.78	2.63e-15	9.58e-14
chr2L	4371623	4372124	DiffBind	0	.	9.36	10.16	7.38	2.78	6.05e-15	1.96e-13
chr3R	12369146	12369647	DiffBind	0	.	9.9	10.7	7.92	2.78	8.83e-14	2.17e-12
chr2L	16526144	16526645	DiffBind	0	.	10.74	11.54	8.76	2.78	3.2e-13	7.06e-12
chr2L	8010463	8010964	DiffBind	0	.	8	8.81	6.03	2.77	3.95e-20	6.57e-18
chr2R	7150401	7150902	DiffBind	0	.	8.54	9.35	6.58	2.77	9.66e-20	1.44e-17
chr3L	19899191	19899692	DiffBind	0	.	8.69	9.49	6.72	2.77	1.26e-19	1.83e-17
chr2R	24793087	24793588	DiffBind	0	.	8.25	9.05	6.28	2.77	1.6e-18	1.63e-16
chr3R	24006761	24007262	DiffBind	0	.	8.62	9.42	6.65	2.77	6.88e-17	3.56e-15
chrX	14923288	14923789	DiffBind	0	.	8.24	9.04	6.27	2.77	3.29e-16	1.43e-14
chr3L	7867334	7867835	DiffBind	0	.	10.22	11.02	8.25	2.77	1.96e-14	5.71e-13
chr2L	15913254	15913755	DiffBind	0	.	9.08	9.88	7.12	2.76	3.68e-19	4.31e-17
chr3R	17118973	17119474	DiffBind	0	.	8.77	9.57	6.82	2.76	2.31e-18	2.11e-16
chrX	1995525	1996026	DiffBind	0	.	8.67	9.48	6.72	2.76	1.22e-17	8.9e-16
chr2R	15816918	15817419	DiffBind	0	.	8.79	9.59	6.83	2.76	9.04e-17	4.57e-15
chr2R	13925396	13925897	DiffBind	0	.	10.18	10.98	8.22	2.76	6.32e-14	1.63e-12
chr3L	19791558	19792059	DiffBind	0	.	10.68	11.48	8.72	2.76	6.2e-13	1.29e-11
chrX	16780207	16780708	DiffBind	0	.	7.96	8.76	6.02	2.75	2.25e-18	2.08e-16
chrX	8192859	8193360	DiffBind	0	.	9.37	10.17	7.42	2.75	1.47e-16	6.94e-15
chr3L	15234245	15234746	DiffBind	0	.	8.66	9.46	6.72	2.74	3.17e-19	3.89e-17
chr3L	14552181	14552682	DiffBind	0	.	7.98	8.78	6.04	2.74	3.69e-19	4.31e-17
chr2R	18805957	18806458	DiffBind	0	.	8.26	9.06	6.32	2.74	2.17e-18	2.05e-16
chr3R	15476175	15476676	DiffBind	0	.	8.72	9.52	6.77	2.74	1.37e-16	6.51e-15
chr3R	30532183	30532684	DiffBind	0	.	8.62	9.42	6.69	2.73	1.76e-18	1.74e-16
chr3R	29829080	29829581	DiffBind	0	.	8.19	8.99	6.26	2.73	2.12e-18	2.03e-16
chr2R	6241934	6242435	DiffBind	0	.	9.21	10	7.28	2.73	9.64e-15	2.97e-13
chr3R	18923690	18924191	DiffBind	0	.	9.84	10.63	7.9	2.73	1.11e-14	3.38e-13
chr2R	18413414	18413915	DiffBind	0	.	10.23	11.03	8.29	2.73	2.15e-14	6.14e-13
chr3R	22626648	22627149	DiffBind	0	.	10	10.8	8.08	2.72	2.62e-15	9.58e-14
chrX	13994742	13995243	DiffBind	0	.	9.9	10.7	7.97	2.72	4.26e-15	1.47e-13
chrX	11914738	11915239	DiffBind	0	.	8.28	9.07	6.36	2.71	1.21e-17	8.87e-16
chr2R	11930176	11930677	DiffBind	0	.	8.35	9.14	6.43	2.71	2.41e-17	1.51e-15
chr3L	7134229	7134730	DiffBind	0	.	8.88	9.68	6.97	2.71	4.4e-17	2.41e-15
chr2R	10475267	10475768	DiffBind	0	.	9.28	10.08	7.37	2.71	2.99e-16	1.31e-14
chr3R	16449471	16449972	DiffBind	0	.	10.32	11.11	8.4	2.71	7.42e-14	1.88e-12
chr3L	9340083	9340584	DiffBind	0	.	7.81	8.61	5.9	2.7	7.42e-20	1.18e-17
chr2R	19461909	19462410	DiffBind	0	.	8.82	9.61	6.91	2.7	2.86e-18	2.53e-16
chr3R	14052485	14052986	DiffBind	0	.	8.87	9.66	6.97	2.7	5.21e-18	4.32e-16
chr3L	11586619	11587120	DiffBind	0	.	8.89	9.69	6.98	2.7	5.4e-18	4.42e-16
chr3R	21626472	21626973	DiffBind	0	.	9.22	10.01	7.31	2.7	6.22e-18	4.97e-16
chrX	10930483	10930984	DiffBind	0	.	8.26	9.06	6.35	2.7	2.86e-17	1.74e-15
chr2R	22934033	22934534	DiffBind	0	.	9.23	10.02	7.33	2.7	7.55e-15	2.38e-13
chrY_CP007111v1_random	8411	8912	DiffBind	0	.	9.25	10.05	7.35	2.7	8.27e-15	2.58e-13
chr2R	25279636	25280137	DiffBind	0	.	6.56	7.35	4.65	2.7	6.52e-14	1.67e-12
chr2L	2862240	2862741	DiffBind	0	.	8.37	9.16	6.47	2.69	1.72e-19	2.35e-17
chrX	10805489	10805990	DiffBind	0	.	8.71	9.5	6.81	2.69	2.52e-18	2.27e-16
chr3R	29255170	29255671	DiffBind	0	.	8.62	9.41	6.72	2.69	9.26e-18	7.02e-16
chrX	15023666	15024167	DiffBind	0	.	8.13	8.92	6.23	2.69	2.57e-17	1.6e-15
chr3R	11980199	11980700	DiffBind	0	.	8.19	8.98	6.29	2.69	3.03e-17	1.81e-15
chr2R	11194898	11195399	DiffBind	0	.	7.91	8.71	6.01	2.69	1.07e-16	5.22e-15
chr2R	10582980	10583481	DiffBind	0	.	9.24	10.03	7.34	2.69	4.81e-15	1.62e-13
chr2L	9449498	9449999	DiffBind	0	.	9.45	10.24	7.55	2.69	3.59e-14	9.83e-13
chr3R	8090254	8090755	DiffBind	0	.	7.94	8.73	6.05	2.68	5.44e-18	4.42e-16
chr3L	18005218	18005719	DiffBind	0	.	8.55	9.34	6.66	2.67	2.02e-17	1.34e-15
chr3R	31715499	31716000	DiffBind	0	.	8.83	9.62	6.95	2.67	2.81e-17	1.72e-15
chr3R	30160329	30160830	DiffBind	0	.	7.48	8.26	5.59	2.67	1.49e-12	2.88e-11
chr3R	31724577	31725078	DiffBind	0	.	11.28	12.07	9.4	2.67	4.7e-12	8.22e-11
chr2R	22729141	22730028	DiffBind	0	.	8.23	9.02	6.35	2.66	2.93e-18	2.56e-16
chr2L	1185781	1186282	DiffBind	0	.	9.3	10.09	7.43	2.66	1.01e-16	5.04e-15
chr2R	10134595	10135096	DiffBind	0	.	8.57	9.36	6.69	2.66	7.08e-16	2.88e-14
chr2R	9005442	9005943	DiffBind	0	.	9.12	9.91	7.25	2.66	2.99e-15	1.07e-13
chr2L	3771576	3772077	DiffBind	0	.	9.6	10.38	7.73	2.65	1.85e-15	7.11e-14
chr3L	3625911	3626412	DiffBind	0	.	9.42	10.21	7.56	2.65	4.22e-15	1.46e-13
chr2R	17097349	17097850	DiffBind	0	.	9.55	10.34	7.69	2.65	2.02e-14	5.83e-13
chrX	687110	687611	DiffBind	0	.	8.83	9.62	6.97	2.65	4.49e-13	9.56e-12
chr2R	6120320	6120821	DiffBind	0	.	8.46	9.24	6.6	2.64	1.63e-18	1.64e-16
chr3L	17740265	17740766	DiffBind	0	.	8.44	9.22	6.58	2.64	5.86e-18	4.72e-16
chrX	9048114	9048615	DiffBind	0	.	7.85	8.64	6	2.64	5.2e-17	2.79e-15
chr2R	9440758	9441259	DiffBind	0	.	9.15	9.94	7.3	2.64	1.34e-16	6.41e-15
chr3L	14968914	14969415	DiffBind	0	.	8.76	9.54	6.9	2.64	1.95e-16	8.85e-15
chr3L	14613912	14614413	DiffBind	0	.	8.13	8.91	6.27	2.64	3.45e-16	1.49e-14
chrX	3162718	3163219	DiffBind	0	.	9.74	10.52	7.88	2.64	1.79e-14	5.28e-13
chrX	9496833	9497334	DiffBind	0	.	9.47	10.25	7.61	2.64	1.19e-13	2.87e-12
chr3R	23955321	23955822	DiffBind	0	.	7.92	8.71	6.07	2.64	6.22e-13	1.29e-11
chr3R	29818664	29819165	DiffBind	0	.	8.47	9.25	6.62	2.63	1.94e-18	1.87e-16
chr3R	29214860	29215361	DiffBind	0	.	9.17	9.95	7.32	2.63	1.93e-17	1.3e-15
chr2L	2242006	2242507	DiffBind	0	.	8.41	9.2	6.56	2.63	2.39e-17	1.51e-15
chr2R	24334321	24334822	DiffBind	0	.	8.06	8.84	6.21	2.63	2.4e-17	1.51e-15
chr3R	18049238	18049739	DiffBind	0	.	8.36	9.14	6.51	2.63	5.15e-16	2.13e-14
chr2R	15600258	15600759	DiffBind	0	.	9.3	10.08	7.46	2.63	2.87e-15	1.03e-13
chrX	8894639	8895140	DiffBind	0	.	8.33	9.11	6.49	2.62	1.15e-17	8.57e-16
chr3L	18846047	18846548	DiffBind	0	.	8.92	9.7	7.08	2.62	1.78e-17	1.21e-15
chr2R	9949453	9949954	DiffBind	0	.	8.45	9.23	6.62	2.62	3.07e-17	1.82e-15
chr3L	18139019	18139520	DiffBind	0	.	8.48	9.26	6.64	2.62	2.57e-16	1.14e-14
chr2R	9712015	9712516	DiffBind	0	.	9.57	10.35	7.73	2.62	4.08e-15	1.42e-13
chrX	2469900	2470401	DiffBind	0	.	9.18	9.97	7.35	2.62	4.1e-15	1.42e-13
chrX	14950903	14951404	DiffBind	0	.	8.71	9.5	6.88	2.62	1.9e-14	5.53e-13
chr3L	17611903	17612404	DiffBind	0	.	10.28	11.06	8.44	2.62	7.79e-12	1.31e-10
chr3L	15079372	15079873	DiffBind	0	.	8.43	9.21	6.6	2.61	1.89e-18	1.85e-16
chr2L	16791221	16791722	DiffBind	0	.	8.31	9.09	6.48	2.61	2.29e-17	1.46e-15
chrX	3136470	3136971	DiffBind	0	.	8.62	9.4	6.8	2.61	3.85e-17	2.19e-15
chrX	10802741	10803242	DiffBind	0	.	7.23	8.01	5.4	2.61	1.91e-15	7.27e-14
chr2R	24767988	24768489	DiffBind	0	.	9.86	10.65	8.03	2.61	1.8e-14	5.29e-13
chr2L	7994286	7994787	DiffBind	0	.	9.19	9.97	7.36	2.61	4.85e-14	1.29e-12
chr2L	15264500	15265001	DiffBind	0	.	8.37	9.15	6.56	2.6	3.27e-18	2.8e-16
chr2L	7009887	7010388	DiffBind	0	.	8.69	9.47	6.87	2.6	3.87e-17	2.19e-15
chr3R	21589874	21590375	DiffBind	0	.	8.91	9.69	7.09	2.6	6.04e-17	3.18e-15
chr3R	7967669	7968170	DiffBind	0	.	8.53	9.31	6.72	2.6	3.83e-15	1.34e-13
chrX	13394886	13395387	DiffBind	0	.	7.08	7.86	5.26	2.6	7.19e-15	2.29e-13
chr3R	14478526	14479027	DiffBind	0	.	7.94	8.71	6.12	2.59	5.23e-18	4.32e-16
chr2R	14185123	14185624	DiffBind	0	.	8.49	9.27	6.68	2.59	1.97e-17	1.31e-15
chr3L	16451912	16452413	DiffBind	0	.	7.54	8.32	5.73	2.59	5.01e-17	2.7e-15
chr3L	15235273	15235774	DiffBind	0	.	8.51	9.29	6.69	2.59	5.33e-17	2.85e-15
chr2L	9782051	9782552	DiffBind	0	.	8.91	9.69	7.1	2.59	1.14e-16	5.51e-15
chr2R	18528709	18529210	DiffBind	0	.	9.15	9.93	7.34	2.59	1.99e-16	9.02e-15
chr3R	30803295	30803796	DiffBind	0	.	9.33	10.11	7.52	2.59	2.67e-15	9.63e-14
chrX	15162880	15163381	DiffBind	0	.	7.85	8.63	6.05	2.59	3.78e-15	1.33e-13
chr3R	10826741	10827242	DiffBind	0	.	9.17	9.95	7.36	2.59	6.57e-14	1.68e-12
chr3R	25208076	25208577	DiffBind	0	.	8.92	9.7	7.11	2.59	7.49e-14	1.89e-12
chr3L	4413806	4414307	DiffBind	0	.	8.97	9.75	7.16	2.59	5.1e-13	1.06e-11
chr2L	15908849	15909350	DiffBind	0	.	9.06	9.84	7.25	2.58	2.7e-17	1.67e-15
chr3L	12913739	12914240	DiffBind	0	.	8.04	8.82	6.24	2.58	3.55e-16	1.51e-14
chr3L	639108	639609	DiffBind	0	.	8.7	9.48	6.9	2.58	1.95e-15	7.42e-14
chr3L	13925207	13925708	DiffBind	0	.	8.97	9.75	7.16	2.58	1.06e-13	2.6e-12
chrX	11389752	11390253	DiffBind	0	.	9.16	9.94	7.36	2.58	1.36e-13	3.26e-12
chr2R	11666501	11667002	DiffBind	0	.	8.64	9.42	6.83	2.58	4.99e-12	8.64e-11
chrX	16835977	16836478	DiffBind	0	.	7.76	8.54	5.97	2.57	3.98e-18	3.37e-16
chr2R	18503348	18503849	DiffBind	0	.	8.84	9.62	7.05	2.57	1.64e-17	1.16e-15
chr2L	12974877	12975378	DiffBind	0	.	8.52	9.29	6.72	2.57	8.45e-17	4.33e-15
chr3L	959332	959833	DiffBind	0	.	9.13	9.91	7.33	2.57	7.62e-15	2.39e-13
chrX	395653	396154	DiffBind	0	.	8.43	9.2	6.64	2.57	4.52e-12	7.99e-11
chr3L	17577665	17578166	DiffBind	0	.	10.14	10.91	8.34	2.57	4.73e-12	8.24e-11
chr2R	11202171	11202672	DiffBind	0	.	10.39	11.17	8.59	2.57	1.25e-11	2.05e-10
chrX	15811587	15812088	DiffBind	0	.	11.25	12.02	9.46	2.57	2.35e-11	3.67e-10
chr3L	19171539	19172040	DiffBind	0	.	10.74	11.52	8.95	2.57	3.59e-11	5.42e-10
chr2R	24342508	24343009	DiffBind	0	.	8.29	9.07	6.51	2.56	6.67e-18	5.29e-16
chr3R	29215631	29216132	DiffBind	0	.	7.92	8.7	6.13	2.56	1.69e-17	1.17e-15
chr2R	20943339	20943840	DiffBind	0	.	8.7	9.48	6.91	2.56	3.33e-16	1.44e-14
chr2R	21075819	21076320	DiffBind	0	.	8.89	9.67	7.11	2.56	3.53e-16	1.51e-14
chr2L	5296835	5297336	DiffBind	0	.	8.79	9.56	7.01	2.56	2.55e-15	9.36e-14
chr3R	7491406	7491907	DiffBind	0	.	8.97	9.74	7.19	2.55	7.34e-15	2.33e-13
chr3L	17590563	17591064	DiffBind	0	.	10.4	11.17	8.63	2.55	1.74e-11	2.75e-10
chrX	2317317	2317818	DiffBind	0	.	10.77	11.55	9	2.55	2.68e-11	4.13e-10
chrX	11917114	11917615	DiffBind	0	.	8.33	9.1	6.56	2.54	4.46e-17	2.43e-15
chr2L	8691579	8692080	DiffBind	0	.	8.72	9.49	6.95	2.54	1.73e-15	6.66e-14
chr3R	9502402	9502903	DiffBind	0	.	8.79	9.56	7.02	2.54	4.19e-12	7.47e-11
chr3L	11294730	11295231	DiffBind	0	.	10.14	10.91	8.37	2.54	4.57e-12	8.03e-11
chr2L	4614267	4614768	DiffBind	0	.	8.46	9.22	6.7	2.53	3.71e-17	2.15e-15
chr2R	22317887	22318388	DiffBind	0	.	9.31	10.08	7.55	2.53	4.36e-15	1.5e-13
chrX	19167240	19167741	DiffBind	0	.	6.92	7.69	5.16	2.53	9.06e-15	2.8e-13
chr3R	30338097	30338598	DiffBind	0	.	8.63	9.4	6.87	2.53	1.06e-14	3.24e-13
chr2R	21545339	21545840	DiffBind	0	.	8.93	9.7	7.17	2.53	4.45e-14	1.2e-12
chr3L	9019170	9019671	DiffBind	0	.	7.97	8.74	6.21	2.53	4.66e-14	1.24e-12
chr3R	23190392	23190893	DiffBind	0	.	8.27	9.04	6.52	2.52	3.04e-17	1.81e-15
chr3L	12056344	12056845	DiffBind	0	.	8.63	9.4	6.88	2.52	2.14e-16	9.67e-15
chrX	18282398	18282899	DiffBind	0	.	8.02	8.78	6.26	2.52	2.25e-16	1.01e-14
chr3R	15280627	15281128	DiffBind	0	.	8.21	8.98	6.46	2.52	3.7e-14	1.01e-12
chr3R	31721809	31722310	DiffBind	0	.	9.3	10.06	7.55	2.52	1.26e-12	2.47e-11
chrX	4203871	4204372	DiffBind	0	.	8.49	9.26	6.74	2.52	6.78e-12	1.15e-10
chr2L	5805062	5805563	DiffBind	0	.	8.15	8.92	6.41	2.51	1.74e-17	1.2e-15
chr3R	30794731	30795232	DiffBind	0	.	7.98	8.75	6.23	2.51	2.13e-17	1.39e-15
chr2L	18517127	18517628	DiffBind	0	.	7.5	8.27	5.76	2.51	3.48e-17	2.03e-15
chr3L	6256895	6257835	DiffBind	0	.	8.48	9.24	6.74	2.51	1.5e-14	4.51e-13
chrX	2155856	2156357	DiffBind	0	.	9.04	9.81	7.3	2.51	1.18e-13	2.86e-12
chr3L	4692224	4692725	DiffBind	0	.	8.33	9.1	6.6	2.5	8.8e-17	4.47e-15
chr2L	18732663	18733164	DiffBind	0	.	8.51	9.27	6.77	2.5	2.39e-16	1.06e-14
chr3L	1755569	1756070	DiffBind	0	.	8.59	9.36	6.85	2.5	7.16e-16	2.9e-14
chr2L	2175319	2175820	DiffBind	0	.	8.6	9.36	6.86	2.5	2.06e-15	7.67e-14
chr3R	18436887	18437388	DiffBind	0	.	8.49	9.26	6.76	2.5	2.46e-15	9.08e-14
chr2L	3108000	3108501	DiffBind	0	.	8.7	9.47	6.97	2.5	5.02e-15	1.67e-13
chr3L	648388	648889	DiffBind	0	.	8.34	9.11	6.6	2.5	3.14e-13	6.96e-12
chrX	12667519	12668020	DiffBind	0	.	7.9	8.67	6.18	2.49	2.96e-17	1.79e-15
chr2R	19271510	19272011	DiffBind	0	.	8.17	8.93	6.44	2.49	4.21e-17	2.33e-15
chr3L	3301055	3301556	DiffBind	0	.	8.3	9.06	6.58	2.49	2.03e-15	7.61e-14
chrX	11823082	11823583	DiffBind	0	.	8.77	9.54	7.05	2.49	2.01e-14	5.82e-13
chr3L	2107247	2107748	DiffBind	0	.	7.8	8.56	6.08	2.49	7.54e-14	1.9e-12
chr2L	6078841	6079342	DiffBind	0	.	9.33	10.09	7.6	2.49	5.03e-13	1.05e-11
chr3R	13364811	13365312	DiffBind	0	.	8.95	9.72	7.23	2.49	2.24e-12	4.14e-11
chr2R	11939051	11939552	DiffBind	0	.	7.81	8.57	6.09	2.48	1.62e-16	7.53e-15
chr3L	16483924	16484425	DiffBind	0	.	7.92	8.68	6.19	2.48	1.66e-16	7.68e-15
chrX	2333960	2334461	DiffBind	0	.	8.23	8.99	6.51	2.48	3.09e-16	1.35e-14
chr2L	12535399	12535900	DiffBind	0	.	7.85	8.61	6.13	2.48	1.98e-15	7.47e-14
chr2R	21250844	21251345	DiffBind	0	.	9.61	10.38	7.9	2.48	4.02e-12	7.2e-11
chr3R	18053031	18053532	DiffBind	0	.	8.17	8.93	6.46	2.47	1.48e-16	6.95e-15
chr3L	12408459	12408960	DiffBind	0	.	8.08	8.84	6.37	2.47	1.68e-16	7.73e-15
chr3L	8675440	8675941	DiffBind	0	.	9.02	9.78	7.31	2.47	2e-15	7.52e-14
chr2L	6494313	6494814	DiffBind	0	.	7.78	8.54	6.07	2.47	1.17e-13	2.85e-12
chr3R	26002613	26003114	DiffBind	0	.	8.86	9.62	7.16	2.47	2.08e-13	4.85e-12
chr3L	673223	673724	DiffBind	0	.	8.3	9.06	6.59	2.47	1.21e-12	2.4e-11
chr2R	9430544	9431045	DiffBind	0	.	8.51	9.27	6.81	2.46	7.45e-16	3e-14
chr3R	14731361	14731862	DiffBind	0	.	8.23	8.99	6.53	2.46	7.7e-16	3.06e-14
chr3L	17566539	17567040	DiffBind	0	.	7.79	8.54	6.09	2.46	1.02e-15	3.99e-14
chr3R	12372732	12373233	DiffBind	0	.	7.8	8.56	6.1	2.46	5.74e-15	1.86e-13
chr3L	17619194	17619695	DiffBind	0	.	8.44	9.2	6.74	2.46	1.45e-14	4.39e-13
chr3L	19906933	19907434	DiffBind	0	.	9.74	10.5	8.04	2.46	2.8e-14	7.83e-13
chr3L	19895813	19896314	DiffBind	0	.	8.87	9.63	7.17	2.46	4.04e-14	1.09e-12
chr3L	19562060	19562561	DiffBind	0	.	8.68	9.44	6.98	2.46	8.05e-14	2.01e-12
chr2R	24293700	24294201	DiffBind	0	.	8.82	9.57	7.12	2.46	6.63e-13	1.37e-11
chr3L	17999716	18000217	DiffBind	0	.	9.08	9.84	7.38	2.46	5e-12	8.64e-11
chr2R	16580384	16580885	DiffBind	0	.	8.48	9.24	6.78	2.45	1.57e-14	4.69e-13
chr2L	20890200	20890701	DiffBind	0	.	9.01	9.77	7.32	2.45	3.61e-14	9.89e-13
chr3L	9004793	9005294	DiffBind	0	.	8.48	9.24	6.79	2.45	8.17e-14	2.04e-12
chr3R	16719817	16720318	DiffBind	0	.	9.17	9.93	7.48	2.45	1.06e-13	2.6e-12
chrX	13138751	13139252	DiffBind	0	.	8.32	9.07	6.62	2.45	8.24e-13	1.69e-11
chrX	11681695	11682196	DiffBind	0	.	8.75	9.5	7.06	2.44	3.62e-16	1.54e-14
chr2L	430817	431318	DiffBind	0	.	8.25	9	6.57	2.44	8.3e-16	3.29e-14
chr2R	21047908	21048409	DiffBind	0	.	9.06	9.81	7.38	2.44	1.42e-15	5.51e-14
chr3L	21276819	21277320	DiffBind	0	.	8.64	9.4	6.96	2.44	9.09e-15	2.8e-13
chr2R	8444110	8444611	DiffBind	0	.	8.05	8.8	6.37	2.44	1.64e-14	4.88e-13
chrX	8864050	8864551	DiffBind	0	.	7.58	8.33	5.89	2.44	3.84e-14	1.04e-12
chr3R	23605305	23605806	DiffBind	0	.	7.57	8.33	5.89	2.44	5.38e-14	1.41e-12
chr3R	26036653	26037154	DiffBind	0	.	9.4	10.16	7.72	2.44	3.83e-13	8.29e-12
chr2L	10009775	10010276	DiffBind	0	.	9.07	9.83	7.39	2.44	4.88e-13	1.03e-11
chr3R	8093821	8094322	DiffBind	0	.	7.07	7.83	5.39	2.44	8.39e-13	1.71e-11
chr2L	9182583	9183084	DiffBind	0	.	8.9	9.65	7.21	2.44	9.25e-13	1.87e-11
chr3R	18398749	18399250	DiffBind	0	.	8.99	9.75	7.31	2.44	2.1e-12	3.94e-11
chr2R	22311831	22312332	DiffBind	0	.	9.89	10.64	8.2	2.44	3.87e-11	5.77e-10
chrX	5052841	5053342	DiffBind	0	.	7.42	8.18	5.75	2.43	1.28e-15	4.97e-14
chr3L	7868615	7869116	DiffBind	0	.	8.23	8.99	6.56	2.43	5.06e-15	1.67e-13
chrX	12760336	12760837	DiffBind	0	.	7.91	8.67	6.24	2.43	5.57e-14	1.45e-12
chr2R	23713203	23713704	DiffBind	0	.	9.95	10.71	8.28	2.43	3.63e-11	5.45e-10
chr3L	12081645	12082146	DiffBind	0	.	7.63	8.39	5.97	2.42	2.95e-16	1.3e-14
chrX	1830920	1831421	DiffBind	0	.	8.51	9.27	6.84	2.42	7.49e-16	3e-14
chr2R	13032047	13032548	DiffBind	0	.	7.9	8.65	6.24	2.42	4.94e-14	1.31e-12
chr2R	17462075	17462576	DiffBind	0	.	8.99	9.75	7.32	2.42	2.74e-13	6.16e-12
chrX	2645843	2646344	DiffBind	0	.	9.34	10.09	7.68	2.42	1.84e-12	3.51e-11
chr3R	15993175	15993676	DiffBind	0	.	9.3	10.05	7.63	2.42	7.93e-11	1.13e-09
chr2R	14307252	14307753	DiffBind	0	.	11	11.76	9.34	2.42	6.42e-10	7.78e-09
chr3R	29206578	29207079	DiffBind	0	.	8.11	8.86	6.45	2.41	9.22e-16	3.63e-14
chr2L	9908415	9908916	DiffBind	0	.	7.93	8.68	6.27	2.41	4.63e-15	1.57e-13
chrX	3134934	3135435	DiffBind	0	.	8.79	9.54	7.13	2.41	4.5e-14	1.2e-12
chrX	19361058	19361559	DiffBind	0	.	9.49	10.24	7.83	2.41	4.47e-13	9.54e-12
chr3L	20401418	20401919	DiffBind	0	.	9.78	10.53	8.12	2.41	6.4e-12	1.09e-10
chr3L	9614613	9615114	DiffBind	0	.	8.38	9.13	6.72	2.41	9.66e-12	1.6e-10
chr3L	11534384	11534885	DiffBind	0	.	8.52	9.27	6.87	2.4	4.06e-14	1.1e-12
chr3L	14427278	14427779	DiffBind	0	.	7.71	8.46	6.06	2.4	4.54e-14	1.21e-12
chrX	14082643	14083144	DiffBind	0	.	8.26	9.01	6.61	2.4	7.57e-14	1.9e-12
chr2R	18406578	18407079	DiffBind	0	.	8.79	9.53	7.14	2.4	4.32e-13	9.26e-12
chr2R	6196102	6196603	DiffBind	0	.	9.58	10.33	7.93	2.4	1.05e-11	1.73e-10
chr3R	23175207	23175708	DiffBind	0	.	9.75	10.5	8.11	2.4	3.96e-11	5.9e-10
chrX	17833951	17834452	DiffBind	0	.	7.89	8.64	6.25	2.39	4.45e-15	1.53e-13
chr2L	1737146	1737647	DiffBind	0	.	8.63	9.37	6.99	2.39	2.9e-14	8.08e-13
chr3L	11084521	11085022	DiffBind	0	.	8.58	9.33	6.94	2.39	3.09e-14	8.56e-13
chrX	2141089	2141590	DiffBind	0	.	8.41	9.15	6.77	2.39	5.58e-14	1.45e-12
chrX	13321161	13321662	DiffBind	0	.	6.98	7.73	5.34	2.39	1.38e-13	3.3e-12
chr3L	9337900	9338401	DiffBind	0	.	7.9	8.65	6.26	2.39	3.82e-13	8.28e-12
chr3R	7749839	7750340	DiffBind	0	.	7.83	8.58	6.18	2.39	6.64e-12	1.13e-10
chr2R	22686082	22686583	DiffBind	0	.	10.38	11.13	8.74	2.39	2.08e-08	1.93e-07
chr2L	2163509	2164010	DiffBind	0	.	7.91	8.66	6.27	2.38	4.48e-15	1.53e-13
chr2L	20831074	20831575	DiffBind	0	.	8.11	8.85	6.47	2.38	5.66e-15	1.85e-13
chr3L	12489925	12490426	DiffBind	0	.	8.63	9.37	7	2.38	6.29e-14	1.63e-12
chr2R	16611506	16612007	DiffBind	0	.	9.12	9.87	7.49	2.38	6.46e-14	1.66e-12
chr3L	18753682	18754183	DiffBind	0	.	9.56	10.3	7.92	2.38	1.41e-11	2.28e-10
chr2L	4594890	4595391	DiffBind	0	.	8.04	8.79	6.42	2.37	2.28e-15	8.45e-14
chr3L	1208072	1208573	DiffBind	0	.	7.74	8.49	6.12	2.37	3.05e-15	1.08e-13
chrX	12661406	12661907	DiffBind	0	.	8.67	9.42	7.05	2.37	1.47e-13	3.5e-12
chr3L	3408905	3409406	DiffBind	0	.	7.71	8.45	6.09	2.36	3.05e-15	1.08e-13
chr3L	17616792	17617293	DiffBind	0	.	8.65	9.39	7.03	2.36	4.54e-15	1.55e-13
chr3L	15090194	15090695	DiffBind	0	.	8.06	8.8	6.45	2.36	1.53e-14	4.6e-13
chr2R	18236391	18236892	DiffBind	0	.	7.57	8.31	5.95	2.36	8.52e-14	2.11e-12
chr3R	26568210	26568711	DiffBind	0	.	9.12	9.87	7.5	2.36	3.3e-13	7.25e-12
chrX	1964312	1964813	DiffBind	0	.	8.96	9.7	7.34	2.36	4.84e-12	8.4e-11
chr3L	12110914	12111415	DiffBind	0	.	8.11	8.85	6.5	2.36	5.34e-12	9.16e-11
chr2L	2454586	2455087	DiffBind	0	.	8.56	9.3	6.94	2.36	2.2e-11	3.44e-10
chr3L	18840382	18840883	DiffBind	0	.	8.04	8.78	6.42	2.36	0.000875	0.00328
chr2L	17449593	17450094	DiffBind	0	.	8.58	9.32	6.97	2.35	1.29e-14	3.9e-13
chr3L	18016477	18016978	DiffBind	0	.	8.75	9.49	7.14	2.35	2.4e-14	6.84e-13
chr3R	16987573	16988074	DiffBind	0	.	8.5	9.24	6.89	2.35	4.55e-13	9.65e-12
chr3R	23173352	23173853	DiffBind	0	.	8.52	9.26	6.92	2.35	7.34e-13	1.51e-11
chr3L	7263748	7264249	DiffBind	0	.	7.53	8.27	5.92	2.35	8.76e-13	1.78e-11
chrX	4596403	4596904	DiffBind	0	.	8.52	9.27	6.91	2.35	1.04e-12	2.07e-11
chrX	19322333	19322834	DiffBind	0	.	8.61	9.35	7	2.35	3.87e-12	6.96e-11
chr2R	6992546	6993047	DiffBind	0	.	8.72	9.46	7.12	2.34	5.73e-15	1.86e-13
chr3R	30060964	30061465	DiffBind	0	.	8.74	9.48	7.14	2.34	4.38e-14	1.18e-12
chrX	17178327	17178828	DiffBind	0	.	7.67	8.4	6.07	2.34	8.53e-14	2.11e-12
chr2L	13665869	13666370	DiffBind	0	.	8.31	9.05	6.71	2.34	1.21e-13	2.92e-12
chr3R	11982465	11982966	DiffBind	0	.	8.24	8.98	6.64	2.34	2.28e-13	5.21e-12
chr2L	4222003	4222504	DiffBind	0	.	8.42	9.16	6.83	2.34	3.6e-11	5.42e-10
chr2R	18231019	18231520	DiffBind	0	.	9.56	10.3	7.96	2.34	6.17e-10	7.49e-09
chr2R	16104148	16104649	DiffBind	0	.	11.2	11.94	9.6	2.34	6.89e-09	6.97e-08
chrX	12665954	12666455	DiffBind	0	.	7.99	8.73	6.4	2.33	2.5e-15	9.18e-14
chr2R	17822365	17822866	DiffBind	0	.	8.62	9.36	7.03	2.33	8.95e-15	2.78e-13
chrX	15593455	15593956	DiffBind	0	.	8.2	8.94	6.61	2.33	1.64e-14	4.87e-13
chr3R	23472490	23472991	DiffBind	0	.	8.26	9	6.67	2.33	1.85e-14	5.41e-13
chr2R	11198735	11199236	DiffBind	0	.	9.07	9.81	7.48	2.33	3.41e-14	9.39e-13
chr2R	14219470	14219971	DiffBind	0	.	8.52	9.26	6.93	2.33	4.94e-14	1.31e-12
chrX	18489553	18490054	DiffBind	0	.	6.57	7.31	4.98	2.33	1.48e-11	2.37e-10
chr2R	12453251	12453752	DiffBind	0	.	9.83	10.57	8.24	2.33	3.6e-11	5.42e-10
chr3L	14476926	14477427	DiffBind	0	.	8	8.73	6.41	2.32	1.88e-15	7.2e-14
chr3R	29982790	29983651	DiffBind	0	.	7.9	8.63	6.31	2.32	2.95e-15	1.06e-13
chr3R	29210145	29210646	DiffBind	0	.	7.88	8.62	6.3	2.32	4.73e-15	1.59e-13
chr3L	14977523	14978024	DiffBind	0	.	8.81	9.55	7.23	2.32	2.91e-14	8.09e-13
chrX	2031669	2032170	DiffBind	0	.	8.59	9.33	7	2.32	7.54e-14	1.9e-12
chr3L	16494390	16494891	DiffBind	0	.	6.91	7.65	5.33	2.32	1.02e-13	2.5e-12
chr2R	8670271	8670772	DiffBind	0	.	9.63	10.36	8.04	2.32	1.26e-12	2.47e-11
chrX	13277100	13277601	DiffBind	0	.	8.3	9.04	6.73	2.32	2.12e-12	3.96e-11
chr3R	14288947	14289448	DiffBind	0	.	8.78	9.52	7.19	2.32	2.43e-12	4.49e-11
chrX	9650919	9651420	DiffBind	0	.	8.42	9.16	6.84	2.32	5.1e-12	8.78e-11
chrX	9042274	9042775	DiffBind	0	.	9.09	9.82	7.51	2.32	2.06e-10	2.75e-09
chr2R	10078012	10078513	DiffBind	0	.	7.94	8.67	6.36	2.31	5.1e-14	1.34e-12
chr3L	21057357	21057858	DiffBind	0	.	8.13	8.86	6.56	2.31	3.19e-13	7.06e-12
chr2R	17813892	17814393	DiffBind	0	.	8.37	9.11	6.8	2.31	4.28e-13	9.18e-12
chr3L	14743233	14743734	DiffBind	0	.	8.37	9.11	6.8	2.31	1.49e-12	2.88e-11
chr3R	4174290	4174791	DiffBind	0	.	8.35	9.09	6.78	2.31	1.55e-12	2.98e-11
chr3R	20292915	20293416	DiffBind	0	.	8.51	9.24	6.93	2.31	2.93e-12	5.36e-11
chrX	7937603	7938104	DiffBind	0	.	9.64	10.37	8.06	2.31	9.58e-12	1.59e-10
chrX	18309485	18309986	DiffBind	0	.	8.13	8.87	6.55	2.31	1.04e-11	1.71e-10
chr2R	6885573	6886074	DiffBind	0	.	9.02	9.75	7.44	2.31	2.55e-11	3.94e-10
chrX	19353482	19353983	DiffBind	0	.	10.05	10.79	8.48	2.31	8.53e-11	1.21e-09
chr3R	24259351	24259852	DiffBind	0	.	9.58	10.32	8	2.31	8.85e-11	1.25e-09
chr3L	22945205	22945706	DiffBind	0	.	9.62	10.35	8.04	2.31	6.93e-10	8.32e-09
chrX	9029828	9030329	DiffBind	0	.	7.37	8.1	5.8	2.3	1.04e-14	3.19e-13
chrX	3141985	3142486	DiffBind	0	.	8.44	9.17	6.87	2.3	3.73e-13	8.11e-12
chr2R	18400392	18400893	DiffBind	0	.	9.13	9.86	7.57	2.3	1.85e-12	3.53e-11
chr2L	12520971	12521472	DiffBind	0	.	10.37	11.1	8.8	2.3	9.06e-11	1.28e-09
chr3R	23315171	23315672	DiffBind	0	.	7.99	8.72	6.44	2.29	4.85e-15	1.62e-13
chr2R	7779533	7780034	DiffBind	0	.	8.19	8.93	6.64	2.29	6.38e-15	2.06e-13
chr3R	25303829	25304330	DiffBind	0	.	8.58	9.31	7.02	2.29	3.13e-14	8.62e-13
chr2R	20582448	20582949	DiffBind	0	.	8.41	9.14	6.85	2.29	2.7e-13	6.1e-12
chr3R	6234318	6234819	DiffBind	0	.	8.23	8.96	6.67	2.29	4.13e-13	8.88e-12
chr2L	16858311	16858812	DiffBind	0	.	9.18	9.91	7.62	2.29	9.37e-13	1.89e-11
chr2L	13513235	13513736	DiffBind	0	.	9.48	10.22	7.92	2.29	1.06e-12	2.12e-11
chrX	12673982	12674483	DiffBind	0	.	8.65	9.38	7.09	2.29	2.21e-12	4.1e-11
chrX	3682456	3682957	DiffBind	0	.	8.88	9.61	7.33	2.29	1.57e-11	2.49e-10
chrX	18366243	18366744	DiffBind	0	.	10.18	10.91	8.62	2.29	2.37e-09	2.57e-08
chr2R	10216988	10217489	DiffBind	0	.	7.83	8.56	6.29	2.28	1.03e-14	3.17e-13
chr2R	10056440	10056941	DiffBind	0	.	8.49	9.22	6.94	2.28	1.61e-14	4.81e-13
chrX	5696373	5696874	DiffBind	0	.	7.35	8.08	5.8	2.28	2.01e-14	5.82e-13
chr3R	14481664	14482165	DiffBind	0	.	8.24	8.97	6.69	2.28	2.54e-14	7.17e-13
chr2R	23870186	23870687	DiffBind	0	.	8.36	9.09	6.81	2.28	8.34e-14	2.07e-12
chr3R	27194029	27194530	DiffBind	0	.	8.79	9.52	7.24	2.28	2.6e-13	5.91e-12
chr2R	23426031	23426532	DiffBind	0	.	8.73	9.46	7.18	2.28	3.2e-13	7.06e-12
chr2L	3786788	3787289	DiffBind	0	.	8.42	9.15	6.86	2.28	1.67e-12	3.2e-11
chr3R	29841160	29841661	DiffBind	0	.	7.9	8.63	6.35	2.27	5.46e-15	1.79e-13
chr3R	30822066	30822567	DiffBind	0	.	8.05	8.77	6.51	2.27	1.04e-13	2.55e-12
chrX	5772599	5773100	DiffBind	0	.	7.87	8.6	6.33	2.27	3.1e-13	6.89e-12
chr2R	7782985	7783486	DiffBind	0	.	8.85	9.58	7.31	2.27	8.27e-13	1.69e-11
chr2R	8985491	8985992	DiffBind	0	.	7.94	8.67	6.4	2.27	8.93e-13	1.81e-11
chrX	1972007	1972508	DiffBind	0	.	8.52	9.25	6.98	2.27	9.98e-13	2e-11
chr2L	11502695	11503196	DiffBind	0	.	6.69	7.42	5.16	2.27	1.34e-11	2.18e-10
chr2L	552363	552864	DiffBind	0	.	7.99	8.72	6.45	2.26	2.66e-14	7.48e-13
chr3L	21954816	21955317	DiffBind	0	.	8.37	9.1	6.83	2.26	5.54e-14	1.45e-12
chrX	7317171	7317672	DiffBind	0	.	7.84	8.56	6.31	2.26	1.75e-13	4.11e-12
chr2L	20715913	20716414	DiffBind	0	.	8.11	8.84	6.58	2.26	3.09e-13	6.89e-12
chr3R	11200046	11200547	DiffBind	0	.	8.83	9.56	7.29	2.26	1.06e-12	2.11e-11
chrY	860288	860789	DiffBind	0	.	3.68	4.4	2.15	2.26	0.0103	0.0264
chr2L	1118844	1119345	DiffBind	0	.	8.02	8.74	6.5	2.25	2.51e-14	7.13e-13
chr2R	18407502	18408003	DiffBind	0	.	8.13	8.86	6.61	2.25	6.8e-14	1.73e-12
chr3R	13975990	13976491	DiffBind	0	.	9.2	9.93	7.68	2.25	4.57e-12	8.03e-11
chr3R	8846303	8846804	DiffBind	0	.	8.79	9.52	7.27	2.25	9.67e-12	1.6e-10
chrX	5690149	5690650	DiffBind	0	.	8.08	8.8	6.56	2.25	1.88e-11	2.96e-10
chr3L	1546656	1547157	DiffBind	0	.	9.82	10.55	8.3	2.25	1.26e-10	1.74e-09
chrX	12664962	12665463	DiffBind	0	.	9.99	10.72	8.47	2.25	3.32e-10	4.22e-09
chr3R	22124337	22124838	DiffBind	0	.	7.33	8.06	5.81	2.24	7.32e-14	1.86e-12
chr3L	20733737	20734238	DiffBind	0	.	8.07	8.79	6.55	2.24	1.65e-13	3.89e-12
chr2R	8149661	8150162	DiffBind	0	.	7.99	8.71	6.47	2.24	2.14e-13	4.96e-12
chr3R	8333666	8334167	DiffBind	0	.	8.38	9.1	6.85	2.24	2.2e-13	5.06e-12
chr2R	20975415	20975916	DiffBind	0	.	7.75	8.47	6.23	2.24	2.94e-13	6.57e-12
chr3R	23314150	23314651	DiffBind	0	.	8.89	9.61	7.37	2.24	4.4e-13	9.41e-12
chr3L	1592838	1593339	DiffBind	0	.	8.62	9.34	7.1	2.24	1.12e-12	2.23e-11
chr3R	20594648	20595149	DiffBind	0	.	8.61	9.33	7.09	2.24	8.2e-12	1.37e-10
chr2R	9414009	9414510	DiffBind	0	.	8.31	9.04	6.8	2.24	5.35e-11	7.83e-10
chrX	19662781	19663282	DiffBind	0	.	8.47	9.19	6.96	2.24	1.43e-10	1.97e-09
chr2L	23512621	23513122	DiffBind	0	.	10.08	10.8	8.56	2.24	1.28e-09	1.47e-08
chr3R	23345984	23346485	DiffBind	0	.	7.92	8.64	6.41	2.23	2.05e-14	5.91e-13
chr3L	17895758	17896259	DiffBind	0	.	7.61	8.33	6.1	2.23	8.19e-14	2.04e-12
chr3L	626633	627134	DiffBind	0	.	8.76	9.48	7.25	2.23	1.13e-13	2.74e-12
chr2R	13560057	13560558	DiffBind	0	.	7.96	8.69	6.45	2.23	1.86e-12	3.55e-11
chrX	7000429	7000930	DiffBind	0	.	9.12	9.84	7.6	2.23	4.37e-12	7.77e-11
chrX	8214758	8215259	DiffBind	0	.	8.91	9.63	7.4	2.23	1.1e-10	1.54e-09
chr3R	10699359	10699860	DiffBind	0	.	8.02	8.74	6.51	2.23	1.13e-10	1.57e-09
chr3L	11365188	11365689	DiffBind	0	.	9.33	10.05	7.82	2.23	2.07e-10	2.75e-09
chrX	10814110	10814611	DiffBind	0	.	9.67	10.39	8.16	2.23	5.63e-10	6.9e-09
chr3R	5672402	5672903	DiffBind	0	.	8.4	9.12	6.91	2.22	6.09e-14	1.58e-12
chr3L	21807985	21808486	DiffBind	0	.	8.11	8.83	6.61	2.22	2.05e-13	4.79e-12
chr2R	14212502	14213003	DiffBind	0	.	7.84	8.56	6.34	2.22	2.33e-13	5.32e-12
chrX	11423468	11423969	DiffBind	0	.	7.29	8.01	5.79	2.22	3.14e-13	6.96e-12
chr3R	29479026	29479527	DiffBind	0	.	8	8.72	6.5	2.22	3.11e-12	5.68e-11
chrX	6624027	6624528	DiffBind	0	.	6.77	7.49	5.28	2.22	3.81e-11	5.69e-10
chr3L	9040974	9041475	DiffBind	0	.	7.22	7.94	5.72	2.22	1.19e-10	1.64e-09
chr2L	5237237	5237738	DiffBind	0	.	9.67	10.39	8.17	2.22	2.5e-10	3.24e-09
chr3R	9226803	9227304	DiffBind	0	.	12.05	12.77	10.55	2.22	2.48e-07	1.93e-06
chr3L	332075	332576	DiffBind	0	.	7.84	8.56	6.35	2.21	2.77e-14	7.77e-13
chr2R	7632448	7632949	DiffBind	0	.	8.24	8.95	6.75	2.21	1.23e-13	2.95e-12
chr3R	27736361	27736862	DiffBind	0	.	7.11	7.83	5.62	2.21	4.82e-13	1.02e-11
chr2R	15482660	15483161	DiffBind	0	.	7.36	8.08	5.87	2.21	5e-13	1.05e-11
chr3R	4746364	4746865	DiffBind	0	.	8.52	9.24	7.02	2.21	8.12e-13	1.67e-11
chr3R	18063118	18063619	DiffBind	0	.	7.29	8	5.79	2.21	1.07e-12	2.12e-11
chrX	7318794	7319295	DiffBind	0	.	7.57	8.29	6.08	2.21	1.22e-12	2.4e-11
chrX	12895295	12895796	DiffBind	0	.	7.72	8.43	6.23	2.21	1.62e-12	3.1e-11
chr3R	19464013	19464514	DiffBind	0	.	9.02	9.74	7.53	2.21	2.86e-12	5.25e-11
chr2R	17436234	17436735	DiffBind	0	.	7.54	8.25	6.05	2.21	1.6e-10	2.18e-09
chr3R	11353024	11353525	DiffBind	0	.	10.25	10.97	8.76	2.21	5.15e-08	4.49e-07
chrX	17738917	17739418	DiffBind	0	.	8.13	8.85	6.65	2.2	5.85e-14	1.52e-12
chr3R	14817855	14818356	DiffBind	0	.	8.16	8.87	6.67	2.2	7.22e-14	1.84e-12
chrX	18832291	18832792	DiffBind	0	.	8.01	8.73	6.53	2.2	1.99e-13	4.67e-12
chr3R	7963382	7963883	DiffBind	0	.	7.71	8.42	6.22	2.2	3.62e-13	7.9e-12
chr2R	17804072	17805340	DiffBind	0	.	9.38	10.1	7.9	2.2	4.54e-12	8.01e-11
chr3R	8170177	8170678	DiffBind	0	.	6.91	7.63	5.43	2.2	1.4e-11	2.26e-10
chr3L	14221013	14221514	DiffBind	0	.	8.97	9.69	7.48	2.2	8.01e-11	1.14e-09
chr2R	21474901	21475402	DiffBind	0	.	9.99	10.7	8.5	2.2	1.14e-09	1.32e-08
chrX	7946824	7947325	DiffBind	0	.	8.71	9.43	7.23	2.2	2.21e-09	2.41e-08
chrX	2194224	2194725	DiffBind	0	.	8.09	8.81	6.6	2.2	4.79e-09	4.97e-08
chrX	13322307	13322808	DiffBind	0	.	8.73	9.45	7.24	2.2	5.52e-09	5.67e-08
chr3R	25329115	25329616	DiffBind	0	.	7.9	8.61	6.42	2.19	2.1e-13	4.9e-12
chr3L	8151849	8152350	DiffBind	0	.	7.88	8.6	6.41	2.19	2.14e-13	4.96e-12
chr2R	16187448	16187949	DiffBind	0	.	9.96	10.68	8.49	2.19	4.99e-09	5.15e-08
chr2L	16793873	16794374	DiffBind	0	.	7.5	8.21	6.03	2.18	1.22e-13	2.92e-12
chr2L	9179253	9179754	DiffBind	0	.	7.97	8.68	6.5	2.18	1.73e-13	4.06e-12
chrX	8455304	8455805	DiffBind	0	.	7.11	7.82	5.64	2.18	4.75e-13	1.01e-11
chr3L	2489841	2490342	DiffBind	0	.	7.84	8.55	6.37	2.18	1.31e-12	2.54e-11
chr3L	5634010	5634511	DiffBind	0	.	8.72	9.43	7.25	2.18	2.04e-12	3.84e-11
chr2L	12507605	12508106	DiffBind	0	.	8.77	9.48	7.3	2.18	2.09e-12	3.93e-11
chr4	908794	909295	DiffBind	0	.	8.46	9.17	6.99	2.18	5.1e-11	7.5e-10
chr3R	16284878	16285379	DiffBind	0	.	8.89	9.6	7.42	2.18	7.02e-11	1.01e-09
chrX	13404196	13404697	DiffBind	0	.	7.68	8.39	6.23	2.17	2.15e-13	4.96e-12
chr3L	18238953	18239454	DiffBind	0	.	7.56	8.28	6.1	2.17	2.28e-13	5.21e-12
chr3R	4130057	4130558	DiffBind	0	.	7.74	8.45	6.28	2.17	2.73e-13	6.15e-12
chr2R	10276265	10276766	DiffBind	0	.	7.63	8.34	6.17	2.17	4.95e-13	1.04e-11
chr3R	24629943	24630444	DiffBind	0	.	8.14	8.85	6.68	2.17	5.65e-13	1.18e-11
chr3L	16489335	16489836	DiffBind	0	.	7.58	8.29	6.12	2.17	6.79e-13	1.4e-11
chr3L	17404249	17404750	DiffBind	0	.	7.6	8.31	6.14	2.17	3.13e-12	5.71e-11
chr2L	16450968	16451469	DiffBind	0	.	7.8	8.51	6.34	2.17	3.64e-11	5.46e-10
chrX	11922613	11923114	DiffBind	0	.	8.02	8.73	6.57	2.17	1.19e-10	1.65e-09
chrX	18312555	18313056	DiffBind	0	.	9.15	9.86	7.69	2.17	5.62e-10	6.89e-09
chr3L	12892323	12892824	DiffBind	0	.	8.12	8.83	6.66	2.17	5.61e-09	5.76e-08
chr2R	7106339	7106840	DiffBind	0	.	7.93	8.64	6.48	2.16	1.63e-13	3.85e-12
chr2L	3339329	3339830	DiffBind	0	.	7.75	8.46	6.3	2.16	3.67e-13	7.98e-12
chr2L	18561742	18562243	DiffBind	0	.	8.13	8.84	6.68	2.16	1.29e-12	2.53e-11
chr2R	25061515	25062016	DiffBind	0	.	7.76	8.47	6.31	2.16	2.12e-12	3.95e-11
chr2R	18398080	18398581	DiffBind	0	.	8.77	9.48	7.32	2.16	4.71e-12	8.22e-11
chr3L	16043579	16044080	DiffBind	0	.	8.88	9.59	7.43	2.16	8.39e-12	1.4e-10
chr2R	18401661	18402162	DiffBind	0	.	9.27	9.97	7.82	2.16	3.02e-11	4.59e-10
chr3R	5216114	5216615	DiffBind	0	.	9.52	10.23	8.07	2.16	4.07e-11	6.05e-10
chr2L	19154764	19155265	DiffBind	0	.	8.76	9.47	7.3	2.16	1.29e-10	1.77e-09
chr2R	16206368	16206869	DiffBind	0	.	6.72	7.43	5.27	2.16	1.69e-08	1.59e-07
chrX	15301165	15301666	DiffBind	0	.	7.83	8.54	6.39	2.15	2.26e-13	5.2e-12
chr3L	15510699	15511200	DiffBind	0	.	8.33	9.04	6.89	2.15	1.4e-12	2.73e-11
chrX	5744274	5744775	DiffBind	0	.	8.14	8.85	6.7	2.15	3.56e-12	6.45e-11
chr2L	12421687	12422188	DiffBind	0	.	7.5	8.2	6.06	2.14	2.61e-13	5.92e-12
chr2R	23871230	23871731	DiffBind	0	.	7.94	8.65	6.51	2.14	9.85e-13	1.98e-11
chrX	9466433	9466934	DiffBind	0	.	7.81	8.51	6.37	2.14	2.02e-12	3.81e-11
chrX	10953667	10954168	DiffBind	0	.	7.16	7.87	5.72	2.14	5.26e-12	9.04e-11
chr2R	9937589	9938090	DiffBind	0	.	8.09	8.8	6.66	2.14	5.72e-12	9.8e-11
chr2L	2804743	2805244	DiffBind	0	.	7.76	8.46	6.32	2.14	7.15e-12	1.21e-10
chr4	554859	555360	DiffBind	0	.	7.84	8.54	6.41	2.14	1.11e-11	1.82e-10
chrX	3868294	3868795	DiffBind	0	.	6.89	7.59	5.45	2.14	1.59e-11	2.53e-10
chr2R	21552508	21553009	DiffBind	0	.	7.72	8.43	6.29	2.14	2.28e-11	3.56e-10
chr2L	3606396	3606897	DiffBind	0	.	8.4	9.1	6.96	2.14	2.74e-11	4.22e-10
chr2R	6628213	6628714	DiffBind	0	.	9.59	10.3	8.16	2.14	7.03e-11	1.01e-09
chr2L	7961091	7961592	DiffBind	0	.	7.95	8.66	6.52	2.14	1.15e-10	1.59e-09
chr2L	868189	868690	DiffBind	0	.	9.46	10.17	8.03	2.14	1.76e-09	1.97e-08
chr2R	24329645	24330146	DiffBind	0	.	8.79	9.49	7.35	2.14	1.86e-08	1.74e-07
chr3R	11977079	11977580	DiffBind	0	.	7.69	8.39	6.27	2.13	2.85e-13	6.4e-12
chrX	7204572	7205073	DiffBind	0	.	8.04	8.75	6.62	2.13	3.89e-13	8.4e-12
chr2L	1656836	1657337	DiffBind	0	.	8.16	8.87	6.74	2.13	1.24e-12	2.45e-11
chr3R	11984387	11984888	DiffBind	0	.	7.72	8.43	6.3	2.13	1.56e-12	3e-11
chrX	21368333	21368834	DiffBind	0	.	8.33	9.03	6.9	2.13	2.48e-12	4.58e-11
chr3R	14853744	14854245	DiffBind	0	.	8.48	9.18	7.05	2.13	3.21e-12	5.83e-11
chr3L	19649676	19650177	DiffBind	0	.	8.03	8.74	6.61	2.13	4.38e-12	7.77e-11
chr3R	5671220	5671721	DiffBind	0	.	7.78	8.48	6.34	2.13	7.55e-12	1.27e-10
chr3L	2168961	2169462	DiffBind	0	.	6.79	7.5	5.36	2.13	1.13e-11	1.86e-10
chr3R	26980231	26980732	DiffBind	0	.	8.4	9.1	6.97	2.13	2.84e-11	4.34e-10
chr3L	4227129	4227630	DiffBind	0	.	7.88	8.58	6.45	2.13	4.24e-11	6.27e-10
chr3R	12654216	12654717	DiffBind	0	.	8.21	8.92	6.78	2.13	2.1e-10	2.78e-09
chr3R	18396747	18397248	DiffBind	0	.	10.08	10.78	8.65	2.13	3.97e-10	5.02e-09
chr2R	8083180	8083681	DiffBind	0	.	8.8	9.5	7.38	2.13	4.31e-10	5.41e-09
chr2R	6119069	6119570	DiffBind	0	.	8.29	8.99	6.86	2.12	7.95e-13	1.64e-11
chr2R	15252298	15252799	DiffBind	0	.	8.62	9.33	7.2	2.12	1.31e-12	2.54e-11
chrX	13986457	13986958	DiffBind	0	.	7.98	8.69	6.56	2.12	3.13e-12	5.71e-11
chr2R	6878488	6878989	DiffBind	0	.	8.87	9.57	7.45	2.12	3.74e-12	6.76e-11
chr2R	9275103	9275604	DiffBind	0	.	8.65	9.35	7.23	2.12	4.04e-12	7.22e-11
chr3R	23210743	23211244	DiffBind	0	.	8.69	9.39	7.27	2.12	1.4e-11	2.26e-10
chr2R	11635057	11635558	DiffBind	0	.	9.02	9.73	7.61	2.12	9.03e-11	1.28e-09
chr3L	17576493	17576994	DiffBind	0	.	9.44	10.14	8.02	2.12	2.01e-10	2.68e-09
chr3L	11070271	11070772	DiffBind	0	.	7.36	8.06	5.94	2.12	8.82e-10	1.04e-08
chr2L	7424787	7425288	DiffBind	0	.	8.78	9.48	7.35	2.12	1.29e-09	1.48e-08
chr3L	5926418	5926919	DiffBind	0	.	8.64	9.34	7.22	2.12	1.52e-09	1.72e-08
chr2L	129031	129532	DiffBind	0	.	10.38	11.08	8.96	2.12	5.1e-09	5.26e-08
chr3L	16969580	16970081	DiffBind	0	.	7.72	8.42	6.31	2.11	2.86e-13	6.42e-12
chr3L	21644579	21645080	DiffBind	0	.	7.69	8.39	6.27	2.11	3.41e-13	7.47e-12
chr3L	16667801	16668302	DiffBind	0	.	8.49	9.19	7.07	2.11	1.55e-11	2.47e-10
chr2L	8708832	8709333	DiffBind	0	.	8.54	9.24	7.13	2.11	1.64e-11	2.59e-10
chrX	17733628	17734129	DiffBind	0	.	7.8	8.5	6.38	2.11	1.93e-11	3.03e-10
chrX	8656928	8657429	DiffBind	0	.	8.09	8.79	6.67	2.11	2.81e-11	4.31e-10
chr2R	13337191	13337692	DiffBind	0	.	9.31	10.01	7.91	2.11	7.84e-11	1.12e-09
chr3R	31498839	31499340	DiffBind	0	.	7.14	7.83	5.72	2.11	3.27e-10	4.18e-09
chr2R	13584621	13585122	DiffBind	0	.	9.45	10.15	8.05	2.11	1.02e-09	1.19e-08
chrX	14947354	14947855	DiffBind	0	.	8.08	8.78	6.67	2.11	1.4e-09	1.6e-08
chrX	3143188	3143689	DiffBind	0	.	7.88	8.58	6.48	2.1	3.62e-13	7.9e-12
chr2L	17427962	17428463	DiffBind	0	.	7.97	8.67	6.57	2.1	1.9e-12	3.61e-11
chr3R	15309809	15310310	DiffBind	0	.	7.35	8.04	5.94	2.1	1.95e-12	3.69e-11
chr3R	24862568	24863069	DiffBind	0	.	7.42	8.12	6.01	2.1	2.21e-12	4.1e-11
chrX	17291561	17292062	DiffBind	0	.	7.6	8.3	6.2	2.1	5.02e-12	8.66e-11
chr3R	24771108	24771609	DiffBind	0	.	8.37	9.07	6.97	2.1	1.4e-11	2.26e-10
chr3R	26440358	26440859	DiffBind	0	.	7.66	8.35	6.26	2.1	4.85e-11	7.17e-10
chr3R	14020602	14021103	DiffBind	0	.	9.38	10.08	7.98	2.1	8.65e-11	1.23e-09
chr3R	19875080	19875581	DiffBind	0	.	8.88	9.57	7.48	2.1	2.43e-09	2.63e-08
chr2R	17638983	17639484	DiffBind	0	.	7.78	8.47	6.38	2.09	4.86e-13	1.03e-11
chrX	2652422	2652923	DiffBind	0	.	8.23	8.93	6.84	2.09	8.81e-13	1.79e-11
chr2L	9446514	9447015	DiffBind	0	.	7.41	8.11	6.02	2.09	3.98e-12	7.14e-11
chr2L	3124637	3125138	DiffBind	0	.	7.95	8.65	6.55	2.09	6.58e-12	1.12e-10
chr2L	7701493	7701994	DiffBind	0	.	8.03	8.73	6.64	2.09	7.27e-12	1.22e-10
chrX	11495009	11495510	DiffBind	0	.	7.9	8.59	6.51	2.09	7.99e-12	1.34e-10
chr3R	18381133	18381634	DiffBind	0	.	7.7	8.39	6.31	2.09	9.43e-12	1.57e-10
chr3L	445768	446269	DiffBind	0	.	8.28	8.98	6.89	2.09	1.37e-11	2.23e-10
chr2L	5298838	5299339	DiffBind	0	.	6.96	7.65	5.57	2.09	1.57e-11	2.5e-10
chr3R	13364116	13364617	DiffBind	0	.	8.69	9.39	7.3	2.09	4.88e-11	7.2e-10
chrX	19220230	19220731	DiffBind	0	.	7.29	7.99	5.89	2.09	2.63e-10	3.4e-09
chr3L	17573812	17574313	DiffBind	0	.	9.82	10.51	8.42	2.09	6.63e-10	8e-09
chr3R	14723638	14724139	DiffBind	0	.	9.85	10.54	8.45	2.09	1.33e-09	1.52e-08
chr3L	5655645	5656146	DiffBind	0	.	8.61	9.31	7.22	2.09	1.53e-09	1.73e-08
chr3L	17989195	17989696	DiffBind	0	.	10.05	10.74	8.65	2.09	1.11e-08	1.08e-07
chr3R	16072070	16072571	DiffBind	0	.	7.98	8.67	6.6	2.08	1.01e-12	2.01e-11
chr3R	14579996	14580497	DiffBind	0	.	7.8	8.49	6.41	2.08	1.45e-12	2.82e-11
chrX	19665572	19666073	DiffBind	0	.	7.55	8.25	6.17	2.08	2.81e-12	5.16e-11
chr2L	14997332	14997833	DiffBind	0	.	7.44	8.13	6.06	2.08	4.55e-12	8.03e-11
chr2L	2829595	2830096	DiffBind	0	.	7.49	8.18	6.11	2.08	4.63e-12	8.12e-11
chr3L	11292011	11292512	DiffBind	0	.	8.3	9	6.91	2.08	6.31e-12	1.08e-10
chr2R	16154644	16155145	DiffBind	0	.	7.32	8.01	5.93	2.08	1.43e-11	2.31e-10
chrX	2166456	2166957	DiffBind	0	.	7	7.69	5.61	2.08	6.28e-11	9.1e-10
chr2R	21364355	21364856	DiffBind	0	.	8.35	9.04	6.96	2.08	2.33e-10	3.04e-09
chr2L	4028623	4029124	DiffBind	0	.	8.69	9.38	7.3	2.08	3.8e-09	4e-08
chrX	12600956	12601457	DiffBind	0	.	8.39	9.09	7	2.08	6.29e-09	6.41e-08
chrX	15074953	15075454	DiffBind	0	.	7.82	8.52	6.43	2.08	2.99e-08	2.71e-07
chr3R	9054352	9054853	DiffBind	0	.	10.03	10.73	8.64	2.08	3.4e-08	3.05e-07
chr2L	4591874	4592375	DiffBind	0	.	7.73	8.42	6.35	2.07	1.92e-12	3.63e-11
chr3R	15434711	15435212	DiffBind	0	.	7.68	8.37	6.3	2.07	3.97e-12	7.13e-11
chr2R	13564401	13564902	DiffBind	0	.	8.49	9.18	7.11	2.07	4.77e-12	8.3e-11
chr2L	377640	378141	DiffBind	0	.	8.24	8.93	6.86	2.07	7.14e-12	1.21e-10
chr2L	16279849	16280350	DiffBind	0	.	8.74	9.43	7.36	2.07	5.04e-11	7.42e-10
chr2R	7253870	7254371	DiffBind	0	.	8.48	9.17	7.1	2.07	1.65e-10	2.24e-09
chr2L	5879347	5879848	DiffBind	0	.	10.03	10.72	8.65	2.07	3.79e-08	3.36e-07
chr3R	9160233	9160734	DiffBind	0	.	8.28	8.97	6.91	2.06	1.87e-12	3.55e-11
chr3L	16986623	16987124	DiffBind	0	.	7.78	8.47	6.41	2.06	1.3e-11	2.12e-10
chr2L	11039653	11040154	DiffBind	0	.	7.75	8.44	6.39	2.06	1.49e-11	2.38e-10
chr3R	16305358	16305859	DiffBind	0	.	8.72	9.41	7.35	2.06	2.46e-10	3.19e-09
chr3L	18221013	18221514	DiffBind	0	.	6.67	7.36	5.3	2.06	5.39e-10	6.64e-09
chr2R	6158790	6159291	DiffBind	0	.	8.96	9.65	7.59	2.06	1.68e-09	1.89e-08
chrX	13284469	13284970	DiffBind	0	.	9.75	10.44	8.38	2.06	1.5e-08	1.42e-07
chrX	2083614	2084115	DiffBind	0	.	10.02	10.71	8.65	2.06	2.52e-08	2.31e-07
chr2R	6501522	6502023	DiffBind	0	.	9.61	10.3	8.24	2.06	2.95e-08	2.68e-07
chr2R	8647711	8648212	DiffBind	0	.	11.08	11.77	9.71	2.06	1.59e-07	1.28e-06
chr2R	19373063	19373564	DiffBind	0	.	7.61	8.3	6.25	2.05	4.31e-12	7.67e-11
chr2L	7880445	7880946	DiffBind	0	.	7.95	8.64	6.59	2.05	1.46e-11	2.34e-10
chr3L	634985	635486	DiffBind	0	.	7.41	8.1	6.05	2.05	2.93e-11	4.48e-10
chr2L	15745460	15745961	DiffBind	0	.	9.19	9.88	7.82	2.05	1.95e-10	2.6e-09
chr3R	27075548	27076049	DiffBind	0	.	6.67	7.36	5.32	2.05	2.3e-10	3.01e-09
chrX	2545336	2545837	DiffBind	0	.	9.29	9.98	7.93	2.05	2.58e-10	3.34e-09
chr3R	18740209	18740710	DiffBind	0	.	9.54	10.23	8.18	2.05	3.35e-10	4.25e-09
chrX	20489591	20490092	DiffBind	0	.	7.65	8.33	6.28	2.05	2.18e-09	2.38e-08
chr3L	16890713	16891214	DiffBind	0	.	9.19	9.88	7.82	2.05	4.13e-08	3.65e-07
chrX	7300815	7301316	DiffBind	0	.	10.95	11.64	9.59	2.05	1.48e-07	1.2e-06
chr3R	9359342	9359843	DiffBind	0	.	8.91	9.6	7.55	2.05	1.85e-07	1.48e-06
chrX	16943447	16943948	DiffBind	0	.	7.98	8.67	6.63	2.04	2.02e-12	3.81e-11
chr3L	22773247	22773748	DiffBind	0	.	8.15	8.83	6.8	2.04	2.52e-12	4.65e-11
chrX	11920885	11921386	DiffBind	0	.	7.51	8.19	6.15	2.04	6.3e-12	1.08e-10
chr3R	20284180	20284681	DiffBind	0	.	7.75	8.44	6.4	2.04	2.42e-11	3.75e-10
chr3R	22674013	22674514	DiffBind	0	.	7.54	8.22	6.19	2.04	1.78e-09	1.99e-08
chr2L	15056863	15057364	DiffBind	0	.	8.89	9.57	7.53	2.04	2.16e-09	2.37e-08
chr2R	6168203	6168704	DiffBind	0	.	9.17	9.85	7.81	2.04	2.81e-09	3.02e-08
chrX	12676752	12677253	DiffBind	0	.	7.5	8.18	6.14	2.04	8.79e-09	8.71e-08
chr2R	10432308	10432809	DiffBind	0	.	9.83	10.52	8.48	2.04	8.8e-09	8.72e-08
chrX	12431643	12432144	DiffBind	0	.	7.73	8.42	6.37	2.04	1.5e-08	1.43e-07
chr2R	25052258	25052759	DiffBind	0	.	8.33	9.01	6.98	2.03	4.82e-12	8.38e-11
chr3R	29876763	29877264	DiffBind	0	.	8.24	8.92	6.89	2.03	9.81e-12	1.62e-10
chr3R	21638409	21638910	DiffBind	0	.	8.51	9.19	7.16	2.03	5.62e-11	8.2e-10
chr2R	13918652	13919153	DiffBind	0	.	7.34	8.03	6	2.03	6.69e-11	9.66e-10
chr2R	5893467	5893968	DiffBind	0	.	8.11	8.79	6.77	2.03	9.32e-11	1.31e-09
chrX	15043532	15044033	DiffBind	0	.	7.16	7.84	5.81	2.03	1.56e-10	2.13e-09
chr3R	7993553	7994054	DiffBind	0	.	8	8.69	6.65	2.03	2.62e-10	3.39e-09
chrX	10932338	10932839	DiffBind	0	.	7.02	7.7	5.68	2.03	4.4e-10	5.51e-09
chrX	3835351	3835852	DiffBind	0	.	8.9	9.58	7.56	2.03	5.52e-10	6.78e-09
chrX	17160348	17160849	DiffBind	0	.	8.17	8.86	6.83	2.03	2.29e-09	2.49e-08
chr2L	14300612	14301113	DiffBind	0	.	6.47	7.16	5.13	2.03	2.65e-09	2.86e-08
chr3R	6353140	6353641	DiffBind	0	.	8.65	9.33	7.3	2.03	1.03e-08	1.01e-07
chr2R	20831606	20832107	DiffBind	0	.	7.77	8.45	6.43	2.02	2.12e-12	3.95e-11
chr3R	26009079	26009580	DiffBind	0	.	7.46	8.14	6.12	2.02	4.47e-12	7.92e-11
chrX	7324340	7324841	DiffBind	0	.	8.15	8.84	6.82	2.02	1.36e-11	2.2e-10
chr3L	4252067	4252568	DiffBind	0	.	8.02	8.71	6.68	2.02	1.9e-11	2.99e-10
chr3R	15923460	15923961	DiffBind	0	.	7.57	8.25	6.24	2.02	1.97e-11	3.09e-10
chr2L	6082896	6083397	DiffBind	0	.	8.39	9.07	7.05	2.02	2.01e-11	3.15e-10
chrX	17830540	17831041	DiffBind	0	.	7.61	8.29	6.27	2.02	2.43e-11	3.77e-10
chrX	2336278	2336779	DiffBind	0	.	8.41	9.09	7.07	2.02	5.93e-11	8.62e-10
chrX	14952064	14952565	DiffBind	0	.	8.75	9.44	7.41	2.02	8.07e-11	1.15e-09
chr2R	19325423	19325924	DiffBind	0	.	7.63	8.31	6.29	2.02	2.1e-10	2.78e-09
chr3R	22636287	22636788	DiffBind	0	.	7.55	8.23	6.21	2.02	2.29e-10	2.99e-09
chr2R	21550165	21550666	DiffBind	0	.	7.7	8.38	6.36	2.02	9.26e-10	1.09e-08
chr2R	23978409	23978910	DiffBind	0	.	9.16	9.84	7.82	2.02	9.92e-10	1.16e-08
chr3R	23782276	23782777	DiffBind	0	.	9.06	9.74	7.72	2.02	2.84e-09	3.06e-08
chr3R	14062189	14062690	DiffBind	0	.	7.74	8.42	6.41	2.01	3.21e-12	5.83e-11
chr2R	14907971	14908472	DiffBind	0	.	7.8	8.48	6.47	2.01	3.72e-12	6.73e-11
chr2L	4370479	4370980	DiffBind	0	.	7.43	8.11	6.1	2.01	8.54e-12	1.43e-10
chr3L	15532262	15532763	DiffBind	0	.	8.67	9.35	7.34	2.01	2.4e-11	3.73e-10
chrX	7008381	7008882	DiffBind	0	.	6.84	7.52	5.51	2.01	1.04e-09	1.21e-08
chr2L	20494360	20494861	DiffBind	0	.	8.48	9.16	7.16	2.01	4.29e-09	4.46e-08
chr2L	7828660	7829161	DiffBind	0	.	9.95	10.63	8.62	2.01	1.56e-08	1.48e-07
chr2L	4997624	4998125	DiffBind	0	.	9.91	10.59	8.58	2.01	3.52e-08	3.14e-07
chrX	19264290	19264791	DiffBind	0	.	8.58	9.26	7.25	2.01	5.5e-08	4.77e-07
chr2L	19439123	19439624	DiffBind	0	.	7.85	8.53	6.53	2	9.37e-12	1.56e-10
chr2L	9460151	9460652	DiffBind	0	.	7.55	8.23	6.22	2	1.06e-11	1.75e-10
chr2L	8280109	8280610	DiffBind	0	.	7.7	8.37	6.38	2	1.52e-11	2.42e-10
chr2L	8012456	8012957	DiffBind	0	.	7.42	8.09	6.09	2	2.74e-11	4.22e-10
chrX	1134042	1134543	DiffBind	0	.	8.01	8.69	6.68	2	2.97e-11	4.52e-10
chr3R	24276318	24276819	DiffBind	0	.	7.65	8.33	6.33	2	3.22e-11	4.89e-10
chr2L	18557812	18558313	DiffBind	0	.	6.83	7.51	5.5	2	1.83e-10	2.46e-09
chr2L	8478402	8478903	DiffBind	0	.	8.33	9	7.01	2	3.67e-10	4.65e-09
chr3L	16915923	16916424	DiffBind	0	.	6.53	7.21	5.21	2	1.13e-09	1.31e-08
chr3R	10098233	10098734	DiffBind	0	.	7.05	7.72	5.72	2	7.54e-09	7.59e-08
chr3L	22948373	22948874	DiffBind	0	.	9.68	10.36	8.36	2	1.06e-07	8.75e-07
chr3R	14716137	14716638	DiffBind	0	.	7.45	8.13	6.14	1.99	1.51e-11	2.41e-10
chr3R	13374785	13375286	DiffBind	0	.	7.38	8.06	6.06	1.99	1.61e-11	2.56e-10
chr3R	28674667	28675168	DiffBind	0	.	7.96	8.64	6.65	1.99	2.4e-11	3.73e-10
chr3L	8672670	8673171	DiffBind	0	.	8.06	8.73	6.74	1.99	3.6e-11	5.42e-10
chr3R	21874929	21875430	DiffBind	0	.	8.28	8.96	6.97	1.99	4.17e-11	6.18e-10
chr2R	7024993	7025494	DiffBind	0	.	8.57	9.24	7.26	1.99	1.58e-10	2.15e-09
chr2R	15601934	15602435	DiffBind	0	.	6.79	7.47	5.48	1.99	1.66e-10	2.24e-09
chr3L	3267089	3267590	DiffBind	0	.	7.64	8.32	6.33	1.99	2.74e-10	3.53e-09
chr2R	16796279	16796780	DiffBind	0	.	6.91	7.58	5.59	1.99	4.25e-10	5.36e-09
chrX	13302660	13303161	DiffBind	0	.	7.09	7.76	5.77	1.99	5.85e-10	7.15e-09
chr2L	20638288	20638789	DiffBind	0	.	8.69	9.36	7.38	1.99	1.92e-09	2.13e-08
chr2R	11197158	11197659	DiffBind	0	.	9.52	10.19	8.2	1.99	4.94e-09	5.11e-08
chr2L	2888732	2889233	DiffBind	0	.	9.11	9.79	7.8	1.99	4.04e-08	3.58e-07
chr2R	16585470	16585971	DiffBind	0	.	9.82	10.49	8.5	1.99	7.35e-08	6.23e-07
chr3R	30170511	30171012	DiffBind	0	.	7.84	8.52	6.53	1.98	7.03e-12	1.19e-10
chr3R	15281131	15281632	DiffBind	0	.	7.26	7.94	5.95	1.98	2.84e-11	4.35e-10
chrX	19154699	19155200	DiffBind	0	.	7.54	8.22	6.23	1.98	2.59e-10	3.35e-09
chr2R	17851308	17851809	DiffBind	0	.	8.92	9.59	7.62	1.98	2.13e-09	2.34e-08
chrX	2658279	2658780	DiffBind	0	.	9.4	10.08	8.1	1.98	8.87e-09	8.77e-08
chr3L	603849	604350	DiffBind	0	.	9.09	9.77	7.78	1.98	1.22e-08	1.18e-07
chr3L	16026024	16026525	DiffBind	0	.	7.45	8.12	6.15	1.97	3.74e-11	5.6e-10
chr3L	16800025	16800526	DiffBind	0	.	7.71	8.38	6.42	1.97	9.35e-11	1.31e-09
chr3L	17603730	17604231	DiffBind	0	.	7.03	7.7	5.73	1.97	9.45e-11	1.32e-09
chr2L	1062531	1063032	DiffBind	0	.	7.23	7.91	5.93	1.97	1.69e-10	2.29e-09
chr2L	18114171	18114672	DiffBind	0	.	7.02	7.69	5.72	1.97	1.92e-10	2.57e-09
chr2R	14928013	14928514	DiffBind	0	.	7.52	8.19	6.22	1.97	3.32e-10	4.22e-09
chr3R	19568734	19569235	DiffBind	0	.	8.78	9.45	7.48	1.97	8.79e-10	1.04e-08
chrX	1616920	1617421	DiffBind	0	.	8.34	9.01	7.05	1.97	1.26e-09	1.44e-08
chrX	16123894	16124395	DiffBind	0	.	6.87	7.54	5.58	1.97	1.98e-09	2.19e-08
chrX	3842917	3843418	DiffBind	0	.	7.54	8.21	6.24	1.97	8.31e-09	8.27e-08
chr2R	13565848	13566349	DiffBind	0	.	7.8	8.47	6.51	1.96	3.02e-11	4.59e-10
chr3R	9247146	9247647	DiffBind	0	.	8.66	9.33	7.37	1.96	5.22e-11	7.67e-10
chr3L	15684027	15684528	DiffBind	0	.	7.51	8.18	6.21	1.96	5.79e-11	8.45e-10
chrX	5428167	5428668	DiffBind	0	.	7.41	8.08	6.12	1.96	6.35e-11	9.19e-10
chr2R	18229674	18230175	DiffBind	0	.	7.59	8.26	6.3	1.96	1.83e-10	2.46e-09
chr3L	14219558	14220059	DiffBind	0	.	8.27	8.95	6.98	1.96	2.13e-10	2.81e-09
chr2R	18351509	18352010	DiffBind	0	.	8.35	9.02	7.07	1.96	2.76e-10	3.56e-09
chr2L	5292945	5293446	DiffBind	0	.	8.12	8.79	6.83	1.96	4.3e-10	5.4e-09
chr3R	19792663	19793164	DiffBind	0	.	7.01	7.68	5.72	1.96	6.16e-10	7.49e-09
chr2R	8241826	8242327	DiffBind	0	.	8.69	9.36	7.4	1.96	6.76e-10	8.13e-09
chr2L	18563027	18563528	DiffBind	0	.	8.91	9.58	7.62	1.96	8.23e-09	8.21e-08
chrX	8660988	8661489	DiffBind	0	.	7.02	7.69	5.72	1.96	8.93e-09	8.83e-08
chrX	9876318	9876819	DiffBind	0	.	6.52	7.18	5.23	1.96	1.78e-07	1.42e-06
chr3L	7344953	7345454	DiffBind	0	.	8.31	8.98	7.02	1.95	4.17e-11	6.18e-10
chr3L	13494391	13494892	DiffBind	0	.	7.27	7.94	5.99	1.95	7.31e-11	1.05e-09
chr2R	16594524	16595025	DiffBind	0	.	8.75	9.41	7.47	1.95	1.3e-10	1.79e-09
chr3R	24799414	24799915	DiffBind	0	.	7.69	8.35	6.4	1.95	1.52e-10	2.08e-09
chrX	15048619	15049120	DiffBind	0	.	7.76	8.42	6.47	1.95	5.84e-10	7.14e-09
chrX	15020784	15021658	DiffBind	0	.	8.16	8.83	6.88	1.95	1e-09	1.17e-08
chrX	10929649	10930150	DiffBind	0	.	6.67	7.34	5.39	1.95	1.19e-09	1.37e-08
chr3L	5537411	5537912	DiffBind	0	.	6.26	6.92	4.97	1.95	3.05e-08	2.76e-07
chr2L	8717857	8718358	DiffBind	0	.	10	10.66	8.72	1.95	4.74e-08	4.18e-07
chr2L	8739853	8740354	DiffBind	0	.	10.89	11.56	9.61	1.95	3.86e-07	2.88e-06
chr2R	7158104	7158605	DiffBind	0	.	7.64	8.3	6.36	1.94	3.59e-11	5.42e-10
chr3L	3384167	3384668	DiffBind	0	.	7.43	8.09	6.15	1.94	9.17e-11	1.29e-09
chr3L	18235945	18236446	DiffBind	0	.	7.32	7.99	6.04	1.94	9.41e-11	1.32e-09
chrX	18114679	18115180	DiffBind	0	.	7.2	7.86	5.92	1.94	1.13e-10	1.57e-09
chr3R	9905969	9906470	DiffBind	0	.	7.7	8.36	6.42	1.94	1.26e-10	1.74e-09
chr3R	26117357	26117858	DiffBind	0	.	9.01	9.68	7.74	1.94	1.82e-10	2.46e-09
chr3R	14065576	14066077	DiffBind	0	.	7.97	8.64	6.7	1.94	2.27e-10	2.97e-09
chrX	17682694	17683195	DiffBind	0	.	6.86	7.53	5.59	1.94	6.31e-10	7.65e-09
chrX	616827	617328	DiffBind	0	.	8.28	8.94	7	1.94	2.39e-09	2.59e-08
chr2R	15135125	15135626	DiffBind	0	.	8.36	9.03	7.09	1.94	5.71e-09	5.86e-08
chr2L	8989034	8989535	DiffBind	0	.	7.3	7.96	6.02	1.94	6.78e-09	6.88e-08
chr3L	4233594	4234095	DiffBind	0	.	8.75	9.42	7.48	1.94	1.1e-08	1.07e-07
chr2R	18156758	18157259	DiffBind	0	.	10.06	10.73	8.78	1.94	5.72e-08	4.94e-07
chrX	13805445	13805946	DiffBind	0	.	8.95	9.61	7.68	1.93	1.01e-08	9.91e-08
chr3R	13052201	13052702	DiffBind	0	.	8.77	9.44	7.5	1.93	2.79e-08	2.54e-07
chr2R	6102282	6102783	DiffBind	0	.	8.63	9.3	7.37	1.93	3.62e-08	3.22e-07
chrX	6706808	6707309	DiffBind	0	.	7.72	8.38	6.45	1.93	1.5e-07	1.21e-06
chr2R	18621413	18621914	DiffBind	0	.	7.79	8.46	6.54	1.92	5.61e-11	8.2e-10
chr2L	20885845	20886346	DiffBind	0	.	7.92	8.58	6.67	1.92	5.82e-11	8.47e-10
chr2R	16830262	16830763	DiffBind	0	.	7.8	8.46	6.54	1.92	6.74e-11	9.72e-10
chr2L	1638238	1638739	DiffBind	0	.	7.42	8.09	6.16	1.92	1.11e-10	1.55e-09
chr3R	30764078	30764579	DiffBind	0	.	9.53	10.19	8.27	1.92	8.17e-08	6.88e-07
chr2R	21606912	21607413	DiffBind	0	.	7.64	8.3	6.39	1.91	1.54e-10	2.11e-09
chrX	2308479	2308980	DiffBind	0	.	7.74	8.4	6.49	1.91	1.93e-10	2.59e-09
chr2L	5972547	5973048	DiffBind	0	.	8.06	8.72	6.81	1.91	5.72e-10	7e-09
chr3L	2400136	2400637	DiffBind	0	.	7.55	8.21	6.3	1.91	1.01e-09	1.19e-08
chr2L	17429741	17430242	DiffBind	0	.	8.71	9.37	7.46	1.91	1.92e-09	2.13e-08
chrX	13300956	13301457	DiffBind	0	.	7.22	7.88	5.96	1.91	2.12e-09	2.34e-08
chrX	17170498	17170999	DiffBind	0	.	7.14	7.79	5.89	1.91	2.68e-09	2.89e-08
chr2L	8346190	8346691	DiffBind	0	.	7.47	8.13	6.21	1.91	7.64e-09	7.68e-08
chrX	4702932	4703433	DiffBind	0	.	8.27	8.93	7.02	1.91	1.22e-08	1.18e-07
chr2R	17476050	17476551	DiffBind	0	.	9.16	9.82	7.92	1.91	4.55e-08	4.01e-07
chr3L	4272366	4272867	DiffBind	0	.	6.45	7.11	5.2	1.91	5.44e-08	4.72e-07
chr3L	628227	628728	DiffBind	0	.	9.68	10.33	8.43	1.91	2.99e-07	2.26e-06
chr2L	15111206	15111707	DiffBind	0	.	7.5	8.15	6.25	1.9	8.23e-11	1.17e-09
chr3L	21058502	21059003	DiffBind	0	.	8.36	9.02	7.12	1.9	1.62e-10	2.2e-09
chrX	18692930	18693716	DiffBind	0	.	7.04	7.7	5.8	1.9	3.19e-10	4.08e-09
chr3R	15851945	15852446	DiffBind	0	.	7.62	8.28	6.38	1.9	4.98e-10	6.17e-09
chr3R	9028674	9029175	DiffBind	0	.	8.45	9.11	7.21	1.9	1.02e-09	1.19e-08
chr3R	28902993	28903494	DiffBind	0	.	8.12	8.78	6.88	1.9	1.29e-09	1.48e-08
chr2R	5664184	5664685	DiffBind	0	.	7.58	8.24	6.34	1.9	3.05e-09	3.26e-08
chr2R	15931163	15931664	DiffBind	0	.	8.86	9.52	7.61	1.9	3.6e-09	3.81e-08
chr2R	24539172	24539673	DiffBind	0	.	7.49	8.15	6.26	1.89	7.01e-11	1.01e-09
chr2L	9705793	9706294	DiffBind	0	.	7.43	8.09	6.2	1.89	1.91e-10	2.57e-09
chrX	7293276	7293777	DiffBind	0	.	8.14	8.79	6.9	1.89	2.44e-10	3.19e-09
chr2R	18946945	18947446	DiffBind	0	.	7.22	7.88	5.98	1.89	4.75e-10	5.9e-09
chr2R	5772994	5773495	DiffBind	0	.	7.65	8.31	6.42	1.89	8.15e-10	9.71e-09
chr3L	3336756	3337257	DiffBind	0	.	7.86	8.52	6.63	1.89	1.08e-09	1.25e-08
chr3L	17993344	17993845	DiffBind	0	.	8.66	9.32	7.43	1.89	2.3e-09	2.51e-08
chr2L	6339030	6339531	DiffBind	0	.	9.24	9.9	8.01	1.89	4.66e-09	4.84e-08
chr3R	6100821	6101322	DiffBind	0	.	6.86	7.51	5.62	1.89	1.98e-07	1.57e-06
chr3L	16052430	16052931	DiffBind	0	.	10.71	11.37	9.48	1.89	2.5e-07	1.94e-06
chr2R	18652711	18653212	DiffBind	0	.	10.32	10.98	9.09	1.89	5.07e-07	3.69e-06
chrUn_DS485906v1	-12	489	DiffBind	0	.	9.67	10.32	8.43	1.89	0.0131	0.0321
chrX	19712941	19713442	DiffBind	0	.	7.86	8.52	6.64	1.88	5.15e-10	6.36e-09
chr3R	12647595	12648096	DiffBind	0	.	7.49	8.14	6.26	1.88	6.44e-10	7.79e-09
chrX	5988075	5988576	DiffBind	0	.	7.59	8.24	6.36	1.88	3.53e-09	3.74e-08
chr2L	22134066	22134567	DiffBind	0	.	8.27	8.92	7.04	1.88	3.68e-09	3.88e-08
chrX	13136801	13137626	DiffBind	0	.	7.67	8.33	6.44	1.88	5.99e-09	6.11e-08
chr2R	870176	870677	DiffBind	0	.	6.32	6.97	5.09	1.88	3.16e-08	2.85e-07
chr2L	7084445	7084946	DiffBind	0	.	6.26	6.91	5.03	1.88	1.12e-06	7.66e-06
chr2L	3572621	3573619	DiffBind	0	.	8.21	8.86	7	1.87	1.14e-10	1.59e-09
chr2R	22397182	22397683	DiffBind	0	.	7.27	7.92	6.05	1.87	2.37e-10	3.09e-09
chrX	755713	756214	DiffBind	0	.	7.24	7.89	6.02	1.87	3.14e-10	4.03e-09
chrX	19259969	19260470	DiffBind	0	.	7.99	8.64	6.76	1.87	4.34e-10	5.43e-09
chr3L	1256145	1256646	DiffBind	0	.	7.36	8.01	6.14	1.87	4.79e-10	5.95e-09
chr2R	16288974	16289475	DiffBind	0	.	7.54	8.19	6.32	1.87	8.7e-10	1.03e-08
chr2L	3888670	3889171	DiffBind	0	.	8.08	8.73	6.86	1.87	2.15e-09	2.36e-08
chr3R	19460402	19460903	DiffBind	0	.	8.07	8.72	6.85	1.87	2.92e-09	3.12e-08
chr2L	4995338	4995839	DiffBind	0	.	8.15	8.8	6.93	1.87	3.25e-09	3.46e-08
chrX	8533832	8534333	DiffBind	0	.	8.13	8.78	6.91	1.87	3.47e-09	3.69e-08
chrX	6224484	6224985	DiffBind	0	.	8.52	9.17	7.3	1.87	3.67e-09	3.88e-08
chr3L	10851025	10851526	DiffBind	0	.	7.92	8.57	6.69	1.87	8.39e-09	8.34e-08
chr2R	21214842	21215343	DiffBind	0	.	7.24	7.89	6.02	1.87	9.15e-09	9.02e-08
chr3R	27924971	27925472	DiffBind	0	.	8.06	8.71	6.84	1.87	1.14e-08	1.1e-07
chr3L	14005170	14005671	DiffBind	0	.	8.54	9.19	7.32	1.87	1.22e-08	1.18e-07
chr2L	10703065	10703566	DiffBind	0	.	7.21	7.86	5.99	1.87	5.72e-08	4.94e-07
chrX	13128383	13128884	DiffBind	0	.	8.22	8.87	7	1.87	2.68e-07	2.06e-06
chr2R	22569591	22570092	DiffBind	0	.	10.85	11.5	9.63	1.87	1.05e-06	7.23e-06
chr2L	2200163	2200664	DiffBind	0	.	9.77	10.42	8.55	1.87	1.51e-06	1.01e-05
chr3L	17841007	17841508	DiffBind	0	.	8.44	9.09	7.23	1.86	2.13e-10	2.81e-09
chr3L	18898078	18898579	DiffBind	0	.	7.55	8.2	6.34	1.86	2.14e-10	2.83e-09
chr2R	21193214	21193715	DiffBind	0	.	7.24	7.89	6.03	1.86	4.27e-10	5.37e-09
chr3R	5518615	5519116	DiffBind	0	.	8.18	8.83	6.98	1.86	4.41e-10	5.51e-09
chr3L	6216433	6216934	DiffBind	0	.	7.14	7.79	5.93	1.86	4.68e-10	5.83e-09
chr3R	20565489	20565990	DiffBind	0	.	7.64	8.29	6.43	1.86	4.73e-10	5.88e-09
chr2R	10584221	10584722	DiffBind	0	.	8.11	8.76	6.9	1.86	1.14e-09	1.32e-08
chr3R	7760626	7761127	DiffBind	0	.	7.54	8.19	6.33	1.86	1.33e-09	1.52e-08
chr3L	21225670	21226171	DiffBind	0	.	7.27	7.92	6.06	1.86	8.17e-09	8.17e-08
chr2R	13579677	13580178	DiffBind	0	.	8.59	9.23	7.38	1.86	1.11e-08	1.08e-07
chrX	2387535	2388036	DiffBind	0	.	8.07	8.72	6.86	1.86	1.32e-08	1.27e-07
chr2R	10123820	10124321	DiffBind	0	.	10.65	11.3	9.44	1.86	2.24e-07	1.75e-06
chr3R	21060514	21061015	DiffBind	0	.	10.25	10.9	9.05	1.86	8.59e-07	6.02e-06
chr2R	19275337	19275838	DiffBind	0	.	9.99	10.64	8.78	1.86	2.23e-06	1.44e-05
chr2L	21313139	21313640	DiffBind	0	.	7.71	8.36	6.51	1.85	1.49e-10	2.04e-09
chr2R	14267861	14268362	DiffBind	0	.	7.94	8.59	6.74	1.85	2.85e-10	3.66e-09
chr2L	16447943	16448444	DiffBind	0	.	6.91	7.56	5.71	1.85	1.56e-09	1.76e-08
chr3R	21640152	21640653	DiffBind	0	.	8.7	9.34	7.49	1.85	2.9e-09	3.11e-08
chr2R	23683067	23683568	DiffBind	0	.	8.03	8.68	6.83	1.85	7.94e-09	7.94e-08
chr2R	13560561	13561062	DiffBind	0	.	7.42	8.07	6.22	1.85	8.36e-09	8.32e-08
chr3L	179911	180412	DiffBind	0	.	9.08	9.73	7.88	1.85	1.25e-08	1.21e-07
chr3R	15537122	15537623	DiffBind	0	.	8.09	8.73	6.88	1.85	2.03e-08	1.89e-07
chr3R	30203526	30204027	DiffBind	0	.	9.23	9.87	8.02	1.85	2.57e-08	2.35e-07
chrX	19773826	19774327	DiffBind	0	.	7.15	7.8	5.95	1.85	5.4e-08	4.7e-07
chrX	8870013	8870514	DiffBind	0	.	6.33	6.97	5.13	1.85	5.76e-08	4.97e-07
chr3L	13884735	13885236	DiffBind	0	.	8.06	8.71	6.86	1.85	8.69e-07	6.08e-06
chr2L	1911300	1911801	DiffBind	0	.	7.86	8.51	6.66	1.84	2.16e-10	2.84e-09
chr3R	20555613	20556114	DiffBind	0	.	7.81	8.46	6.62	1.84	2.57e-10	3.33e-09
chr3R	20563926	20564427	DiffBind	0	.	7.54	8.18	6.35	1.84	3.28e-10	4.18e-09
chr3L	5621946	5622447	DiffBind	0	.	7.21	7.86	6.02	1.84	1.49e-09	1.69e-08
chrX	3096063	3096564	DiffBind	0	.	7.62	8.27	6.42	1.84	3.15e-09	3.35e-08
chr2R	14575623	14576124	DiffBind	0	.	8.54	9.18	7.34	1.84	1.24e-08	1.19e-07
chr2R	16270300	16270801	DiffBind	0	.	8.58	9.23	7.38	1.84	2.01e-08	1.88e-07
chrX	6343797	6344298	DiffBind	0	.	7.96	8.6	6.77	1.84	2.84e-08	2.59e-07
chrX	13234371	13234872	DiffBind	0	.	7.86	8.5	6.66	1.84	3.9e-08	3.46e-07
chr3L	11245868	11246369	DiffBind	0	.	11.31	11.95	10.12	1.84	3.82e-06	2.35e-05
chr3R	31059389	31059890	DiffBind	0	.	8.37	9.01	7.18	1.83	3.56e-10	4.52e-09
chr2L	7811062	7811563	DiffBind	0	.	7.91	8.55	6.72	1.83	3.77e-10	4.77e-09
chr2L	16766164	16766665	DiffBind	0	.	7.35	7.99	6.16	1.83	4.07e-10	5.13e-09
chr2R	18673124	18673625	DiffBind	0	.	7.35	7.99	6.16	1.83	4.26e-10	5.36e-09
chr2R	22649591	22650092	DiffBind	0	.	7.45	8.09	6.26	1.83	6.31e-10	7.65e-09
chr2R	11648399	11648900	DiffBind	0	.	8.67	9.31	7.48	1.83	2.31e-09	2.52e-08
chr3L	14968199	14968700	DiffBind	0	.	7.39	8.04	6.21	1.83	2.33e-09	2.53e-08
chrX	18276047	18276548	DiffBind	0	.	6.8	7.44	5.61	1.83	1.92e-08	1.8e-07
chr3L	9128715	9129216	DiffBind	0	.	8.61	9.25	7.42	1.83	2.9e-08	2.64e-07
chrX	19667659	19668160	DiffBind	0	.	8.62	9.26	7.43	1.83	3.14e-08	2.84e-07
chr3L	7360948	7361449	DiffBind	0	.	9.64	10.28	8.45	1.83	7.39e-08	6.27e-07
chr2L	5546845	5547346	DiffBind	0	.	8.99	9.63	7.8	1.83	1.37e-07	1.12e-06
chr3R	21111870	21112371	DiffBind	0	.	10.01	10.65	8.82	1.83	2.44e-07	1.9e-06
chrX	3845496	3845997	DiffBind	0	.	10.39	11.03	9.2	1.83	4.75e-07	3.48e-06
chr3L	13477144	13477645	DiffBind	0	.	10.77	11.42	9.58	1.83	2.48e-06	1.58e-05
chr3R	22043910	22044411	DiffBind	0	.	7.69	8.33	6.51	1.82	6.04e-10	7.37e-09
chr2R	17102631	17103132	DiffBind	0	.	7.69	8.33	6.51	1.82	9.68e-10	1.14e-08
chr2L	2858023	2858524	DiffBind	0	.	7.97	8.6	6.79	1.82	9.9e-10	1.16e-08
chrX	10602009	10602510	DiffBind	0	.	7.23	7.87	6.05	1.82	1.09e-09	1.27e-08
chr3L	10849705	10850206	DiffBind	0	.	8.07	8.7	6.89	1.82	1.64e-09	1.84e-08
chr2R	15990156	15990657	DiffBind	0	.	7.79	8.43	6.61	1.82	1.93e-09	2.14e-08
chr3R	27222999	27223500	DiffBind	0	.	6.75	7.39	5.57	1.82	1.12e-08	1.09e-07
chr3R	8980443	8980944	DiffBind	0	.	9.19	9.83	8.01	1.82	1.39e-08	1.33e-07
chr2R	9547948	9548449	DiffBind	0	.	9.22	9.86	8.04	1.82	8.08e-08	6.81e-07
chrX	6283424	6283925	DiffBind	0	.	7.87	8.51	6.69	1.82	1.05e-07	8.65e-07
chr2L	4021852	4022353	DiffBind	0	.	6.78	7.42	5.6	1.82	1.07e-07	8.8e-07
chr2L	8104190	8104691	DiffBind	0	.	9.17	9.81	7.99	1.82	4.33e-07	3.21e-06
chrX	8518023	8518524	DiffBind	0	.	9.63	10.27	8.46	1.82	2.38e-06	1.52e-05
chr2R	8649271	8649772	DiffBind	0	.	11.25	11.89	10.07	1.82	1.17e-05	6.64e-05
chrX	117303	117804	DiffBind	0	.	5.97	6.62	4.79	1.82	3.05e-05	0.000161
chr2L	20896804	20897305	DiffBind	0	.	7.63	8.27	6.46	1.81	5.03e-10	6.23e-09
chrX	2462978	2463479	DiffBind	0	.	7.51	8.15	6.34	1.81	6.52e-10	7.88e-09
chr3R	21206465	21206966	DiffBind	0	.	7.96	8.6	6.79	1.81	6.69e-10	8.06e-09
chr3L	14972249	14972750	DiffBind	0	.	7.38	8.02	6.21	1.81	1.06e-09	1.23e-08
chr3R	10125508	10126009	DiffBind	0	.	7.23	7.86	6.06	1.81	1.4e-09	1.59e-08
chr3R	21152710	21153211	DiffBind	0	.	8.19	8.83	7.02	1.81	1.41e-09	1.6e-08
chr2L	6941708	6942209	DiffBind	0	.	7.07	7.71	5.89	1.81	1.83e-09	2.04e-08
chr3R	8317692	8318193	DiffBind	0	.	7.42	8.06	6.26	1.81	6.04e-09	6.16e-08
chr3L	18010353	18010854	DiffBind	0	.	7.19	7.83	6.02	1.81	6.7e-09	6.81e-08
chr3L	2150253	2150754	DiffBind	0	.	6.82	7.45	5.65	1.81	1.15e-08	1.11e-07
chr3L	7433494	7433995	DiffBind	0	.	7.6	8.24	6.43	1.81	3.24e-08	2.91e-07
chr3L	18814138	18814639	DiffBind	0	.	8.04	8.68	6.87	1.81	4.18e-08	3.69e-07
chr3L	10675714	10676215	DiffBind	0	.	8.26	8.9	7.09	1.81	6.18e-08	5.31e-07
chr3L	11819734	11820235	DiffBind	0	.	9.13	9.77	7.96	1.81	1.16e-06	7.92e-06
chr3L	9422958	9423459	DiffBind	0	.	8.43	9.07	7.26	1.8	1.29e-09	1.48e-08
chr3R	25737665	25738166	DiffBind	0	.	7.47	8.11	6.31	1.8	1.58e-09	1.78e-08
chr3R	14576738	14577239	DiffBind	0	.	8.28	8.92	7.12	1.8	1.97e-09	2.18e-08
chr3L	5844486	5844987	DiffBind	0	.	7.33	7.96	6.16	1.8	2.14e-09	2.35e-08
chr3L	2808182	2808683	DiffBind	0	.	8.39	9.02	7.23	1.8	8.27e-09	8.25e-08
chrX	12890088	12890589	DiffBind	0	.	6.79	7.42	5.62	1.8	1.26e-08	1.21e-07
chr2L	9557771	9558272	DiffBind	0	.	7.63	8.27	6.46	1.8	1.84e-08	1.73e-07
chr2L	6647232	6647733	DiffBind	0	.	9.02	9.66	7.85	1.8	2.07e-08	1.93e-07
chrX	15626276	15626777	DiffBind	0	.	6.63	7.26	5.46	1.8	1.04e-07	8.64e-07
chrX	7690647	7691148	DiffBind	0	.	8.97	9.6	7.8	1.8	1.45e-07	1.18e-06
chrX	8196243	8196744	DiffBind	0	.	7.29	7.92	6.13	1.8	2.18e-07	1.71e-06
chr2R	11630898	11631399	DiffBind	0	.	9.52	10.16	8.36	1.8	1.42e-06	9.55e-06
chrX	17125059	17125560	DiffBind	0	.	7.85	8.48	6.69	1.79	5.07e-10	6.26e-09
chr2R	6144604	6145105	DiffBind	0	.	7.55	8.18	6.39	1.79	9.06e-10	1.07e-08
chr2R	11384020	11384521	DiffBind	0	.	7.49	8.13	6.34	1.79	9.6e-10	1.13e-08
chrX	12724265	12724766	DiffBind	0	.	7.37	8	6.21	1.79	1.59e-09	1.79e-08
chr3L	1376050	1376846	DiffBind	0	.	7.06	7.69	5.9	1.79	2.92e-09	3.13e-08
chrX	18276667	18277168	DiffBind	0	.	6.59	7.22	5.44	1.79	2.53e-08	2.32e-07
chr3R	4307522	4308023	DiffBind	0	.	9.25	9.88	8.09	1.79	4.98e-08	4.37e-07
chr2L	8292161	8292662	DiffBind	0	.	6.47	7.11	5.32	1.79	6.18e-08	5.31e-07
chr2R	14331978	14332479	DiffBind	0	.	9.56	10.19	8.4	1.79	9.92e-07	6.86e-06
chr3R	14749106	14749607	DiffBind	0	.	10.18	10.81	9.02	1.79	3.65e-06	2.26e-05
chr2R	18531593	18532094	DiffBind	0	.	7.71	8.34	6.56	1.78	6.78e-10	8.16e-09
chr2L	5024583	5025084	DiffBind	0	.	7.5	8.13	6.35	1.78	7.01e-10	8.41e-09
chr2R	7492230	7492731	DiffBind	0	.	7.99	8.63	6.85	1.78	7.36e-10	8.81e-09
chrX	4324739	4325240	DiffBind	0	.	8.05	8.68	6.9	1.78	1.06e-09	1.23e-08
chrX	19608176	19608677	DiffBind	0	.	8.25	8.88	7.1	1.78	2.57e-09	2.78e-08
chr2L	4998847	4999348	DiffBind	0	.	8.49	9.12	7.33	1.78	2.88e-09	3.09e-08
chr3L	13498050	13498551	DiffBind	0	.	7.43	8.06	6.28	1.78	3.84e-09	4.04e-08
chrX	10742011	10742512	DiffBind	0	.	8.3	8.93	7.15	1.78	4.66e-09	4.84e-08
chr3L	17238206	17238707	DiffBind	0	.	8.5	9.13	7.35	1.78	5.83e-09	5.96e-08
chr3L	22176653	22177154	DiffBind	0	.	7.98	8.62	6.84	1.78	6.85e-09	6.94e-08
chrX	19787979	19788480	DiffBind	0	.	6.91	7.54	5.76	1.78	7.7e-09	7.72e-08
chr3L	11296334	11296835	DiffBind	0	.	7.4	8.03	6.25	1.78	9.86e-09	9.7e-08
chrX	8081497	8081998	DiffBind	0	.	7.63	8.26	6.48	1.78	1.05e-08	1.03e-07
chrX	17737153	17737654	DiffBind	0	.	7.66	8.29	6.51	1.78	1.8e-08	1.7e-07
chr3R	10267029	10267530	DiffBind	0	.	8.97	9.6	7.83	1.78	3.15e-08	2.84e-07
chrX	3545994	3546495	DiffBind	0	.	8.1	8.73	6.95	1.78	5.29e-08	4.6e-07
chrX	6662311	6662812	DiffBind	0	.	8.29	8.93	7.15	1.78	7.44e-08	6.29e-07
chrX	19187590	19188091	DiffBind	0	.	6.5	7.13	5.35	1.78	2.13e-07	1.67e-06
chrX	8230164	8230665	DiffBind	0	.	7.43	8.06	6.28	1.78	1.88e-06	1.23e-05
chr2R	21248675	21249176	DiffBind	0	.	7.67	8.3	6.53	1.78	1.92e-06	1.25e-05
chr2R	7665479	7665980	DiffBind	0	.	7.86	8.49	6.72	1.77	5.47e-10	6.73e-09
chr3R	20574373	20574874	DiffBind	0	.	7.75	8.38	6.61	1.77	8.36e-10	9.92e-09
chr2R	19154845	19155346	DiffBind	0	.	7.82	8.45	6.67	1.77	9.47e-10	1.11e-08
chr2R	6648518	6649019	DiffBind	0	.	7.35	7.98	6.2	1.77	1.15e-09	1.33e-08
chr2L	20825140	20825641	DiffBind	0	.	8.03	8.66	6.88	1.77	1.63e-09	1.83e-08
chrX	7319362	7319863	DiffBind	0	.	7.24	7.87	6.1	1.77	1.75e-09	1.96e-08
chr3L	1265335	1265836	DiffBind	0	.	7.67	8.3	6.53	1.77	2.35e-09	2.55e-08
chr3L	18167029	18167530	DiffBind	0	.	7.29	7.92	6.15	1.77	2.86e-09	3.07e-08
chr2R	20897545	20898046	DiffBind	0	.	7.41	8.04	6.28	1.77	4.03e-09	4.22e-08
chr3R	11957692	11958193	DiffBind	0	.	7.13	7.76	5.99	1.77	7.4e-09	7.45e-08
chr3R	21613147	21613648	DiffBind	0	.	9.03	9.65	7.89	1.77	1.87e-08	1.75e-07
chrX	22490729	22491230	DiffBind	0	.	7.36	7.99	6.22	1.77	5.49e-08	4.76e-07
chrX	9578901	9579402	DiffBind	0	.	8.43	9.06	7.29	1.77	1.94e-07	1.54e-06
chr3L	9678115	9678616	DiffBind	0	.	8.93	9.56	7.79	1.77	2.21e-07	1.73e-06
chr2L	16619152	16619653	DiffBind	0	.	7.63	8.26	6.49	1.77	1.53e-06	1.02e-05
chr2R	10555095	10555596	DiffBind	0	.	10.36	10.99	9.22	1.77	1.96e-06	1.28e-05
chr2L	18313790	18314291	DiffBind	0	.	7.26	7.88	6.12	1.76	1.47e-09	1.67e-08
chr3L	15089474	15089975	DiffBind	0	.	7.22	7.84	6.08	1.76	1.83e-09	2.04e-08
chr3L	19632854	19633355	DiffBind	0	.	8.3	8.92	7.16	1.76	1.9e-09	2.12e-08
chr3R	25735466	25735967	DiffBind	0	.	7.06	7.69	5.92	1.76	3.05e-09	3.26e-08
chr2R	7282487	7282988	DiffBind	0	.	7.06	7.68	5.93	1.76	3.85e-09	4.04e-08
chr2R	11195755	11196256	DiffBind	0	.	8.6	9.23	7.47	1.76	5.14e-09	5.29e-08
chr2R	20596074	20596575	DiffBind	0	.	8.06	8.68	6.93	1.76	7.92e-09	7.93e-08
chr3L	19072167	19072668	DiffBind	0	.	7.47	8.09	6.33	1.76	8.59e-09	8.53e-08
chr3R	30772699	30773200	DiffBind	0	.	7.23	7.86	6.1	1.76	9.11e-09	8.99e-08
chr2R	18536213	18536714	DiffBind	0	.	7.46	8.08	6.33	1.76	1.27e-08	1.23e-07
chr2L	13098139	13098640	DiffBind	0	.	7.88	8.5	6.75	1.76	1.93e-08	1.8e-07
chr2R	15549799	15550300	DiffBind	0	.	7.69	8.31	6.56	1.76	2.31e-08	2.14e-07
chr2R	8632252	8632753	DiffBind	0	.	8.47	9.09	7.33	1.76	2.33e-08	2.15e-07
chr2R	17420830	17421331	DiffBind	0	.	9.09	9.72	7.96	1.76	6.54e-08	5.58e-07
chr2R	19231144	19231645	DiffBind	0	.	8.97	9.59	7.84	1.76	8.05e-08	6.8e-07
chrX	11622392	11622893	DiffBind	0	.	9.04	9.67	7.9	1.76	8.47e-08	7.12e-07
chrY	132242	132743	DiffBind	0	.	6.79	7.42	5.66	1.76	1.86e-07	1.48e-06
chrX	6998337	6998838	DiffBind	0	.	10.1	10.73	8.97	1.76	1.51e-06	1.01e-05
chr3L	16001077	16001578	DiffBind	0	.	7.56	8.19	6.43	1.75	3.56e-09	3.78e-08
chr2L	12347711	12348212	DiffBind	0	.	7.37	7.99	6.24	1.75	4.25e-09	4.44e-08
chr3L	3338275	3338776	DiffBind	0	.	7.11	7.73	5.98	1.75	4.81e-09	4.97e-08
chrX	13634766	13635267	DiffBind	0	.	6.99	7.62	5.87	1.75	5.34e-09	5.5e-08
chr3R	10284173	10284674	DiffBind	0	.	7.7	8.32	6.57	1.75	7.37e-09	7.44e-08
chrX	758802	759303	DiffBind	0	.	8.37	9	7.25	1.75	1.01e-08	9.86e-08
chr3R	10393291	10394243	DiffBind	0	.	7.83	8.46	6.71	1.75	1.12e-08	1.09e-07
chrX	6643055	6643556	DiffBind	0	.	7.66	8.28	6.53	1.75	1.42e-08	1.35e-07
chr2L	15109062	15109563	DiffBind	0	.	7.18	7.8	6.05	1.75	3.52e-08	3.14e-07
chr3R	16128362	16128863	DiffBind	0	.	7.07	7.69	5.94	1.75	1.68e-07	1.35e-06
chr3L	734192	734693	DiffBind	0	.	6.4	7.03	5.27	1.75	1.79e-07	1.43e-06
chr3L	15500694	15501195	DiffBind	0	.	7.85	8.48	6.74	1.74	2.05e-09	2.26e-08
chr3R	15089407	15089908	DiffBind	0	.	7.14	7.76	6.02	1.74	7.33e-09	7.4e-08
chrX	7959067	7959568	DiffBind	0	.	8.76	9.38	7.65	1.74	1.33e-08	1.28e-07
chrX	4205757	4206258	DiffBind	0	.	8.29	8.92	7.18	1.74	2.52e-08	2.31e-07
chr3L	17009990	17010491	DiffBind	0	.	7.96	8.59	6.85	1.74	5.15e-08	4.49e-07
chrX	15028950	15029451	DiffBind	0	.	6.47	7.09	5.35	1.74	2.39e-07	1.86e-06
chr3R	14590883	14591384	DiffBind	0	.	6.73	7.35	5.61	1.74	6.33e-07	4.52e-06
chrX	19754023	19754524	DiffBind	0	.	7.68	8.3	6.56	1.73	1.47e-09	1.67e-08
chr2R	6245010	6245511	DiffBind	0	.	7.8	8.42	6.69	1.73	1.91e-09	2.13e-08
chr2L	6673330	6673831	DiffBind	0	.	7.98	8.6	6.87	1.73	2.14e-09	2.35e-08
chr3L	11417872	11418373	DiffBind	0	.	7.83	8.45	6.72	1.73	7.6e-09	7.64e-08
chr3L	19081258	19081759	DiffBind	0	.	8.72	9.34	7.61	1.73	2.11e-08	1.96e-07
chr3L	14522861	14523362	DiffBind	0	.	7.43	8.05	6.31	1.73	3.36e-08	3.01e-07
chr3L	9349229	9349730	DiffBind	0	.	7.12	7.74	6.01	1.73	3.64e-08	3.24e-07
chr3R	13796479	13796980	DiffBind	0	.	8.91	9.53	7.8	1.73	5.51e-08	4.77e-07
chr2L	15747422	15747923	DiffBind	0	.	8.96	9.58	7.85	1.73	1.5e-07	1.21e-06
chr2R	9683573	9684074	DiffBind	0	.	8.55	9.17	7.44	1.73	1.52e-07	1.23e-06
chr2L	22148635	22149136	DiffBind	0	.	9.19	9.81	8.08	1.73	1.55e-07	1.24e-06
chr3R	6848638	6849139	DiffBind	0	.	9.24	9.86	8.13	1.73	1.7e-07	1.37e-06
chr3L	10742685	10743186	DiffBind	0	.	9.14	9.76	8.03	1.73	4.35e-07	3.21e-06
chrX	16913242	16913743	DiffBind	0	.	6.55	7.17	5.45	1.73	9.28e-07	6.46e-06
chrX	9930838	9931339	DiffBind	0	.	6.3	6.92	5.18	1.73	1.21e-06	8.25e-06
chr3R	14819493	14819994	DiffBind	0	.	7.84	8.46	6.74	1.72	1.59e-09	1.79e-08
chrX	2070443	2070944	DiffBind	0	.	7.79	8.4	6.69	1.72	4.45e-09	4.63e-08
chr2R	17394457	17394958	DiffBind	0	.	7.7	8.32	6.6	1.72	5.95e-09	6.08e-08
chr2L	7576742	7577243	DiffBind	0	.	8.31	8.92	7.21	1.72	9.86e-09	9.7e-08
chr2L	16448735	16449236	DiffBind	0	.	6.92	7.54	5.82	1.72	2.19e-08	2.03e-07
chrX	9743879	9744380	DiffBind	0	.	7.71	8.32	6.6	1.72	2.37e-08	2.18e-07
chr3L	10769256	10769757	DiffBind	0	.	8.53	9.15	7.43	1.72	4.03e-08	3.57e-07
chrX	409270	409771	DiffBind	0	.	6.92	7.54	5.82	1.72	1.28e-07	1.04e-06
chrX	15069266	15069767	DiffBind	0	.	6.65	7.27	5.55	1.72	1.33e-07	1.08e-06
chr2R	6605738	6606239	DiffBind	0	.	8.95	9.57	7.85	1.72	1.33e-07	1.09e-06
chrX	18634990	18635491	DiffBind	0	.	8.33	8.95	7.22	1.72	2.4e-07	1.87e-06
chr2R	21362678	21363179	DiffBind	0	.	6.54	7.16	5.44	1.72	7.8e-07	5.5e-06
chr3L	733286	733787	DiffBind	0	.	6.69	7.31	5.59	1.72	2.12e-06	1.37e-05
chr2L	11206765	11207266	DiffBind	0	.	7.65	8.26	6.55	1.71	2.57e-09	2.78e-08
chr3L	14055690	14056191	DiffBind	0	.	7.39	8	6.29	1.71	3.95e-09	4.14e-08
chrX	19690024	19690525	DiffBind	0	.	7.52	8.13	6.43	1.71	4.16e-09	4.35e-08
chr2R	7636115	7636616	DiffBind	0	.	7.42	8.04	6.33	1.71	4.26e-09	4.44e-08
chrX	7891887	7892388	DiffBind	0	.	7.7	8.32	6.61	1.71	2e-08	1.87e-07
chr2R	10313693	10314194	DiffBind	0	.	7.04	7.65	5.94	1.71	1.27e-07	1.04e-06
chr2R	9413276	9413777	DiffBind	0	.	8.48	9.09	7.38	1.71	2.1e-07	1.66e-06
chrX	7944933	7945434	DiffBind	0	.	9.25	9.86	8.16	1.71	5.87e-07	4.21e-06
chr2L	21623441	21623942	DiffBind	0	.	8.09	8.7	7	1.7	3.5e-09	3.72e-08
chr3R	15091820	15092321	DiffBind	0	.	7.82	8.43	6.73	1.7	3.71e-09	3.91e-08
chr2R	24760235	24760736	DiffBind	0	.	7.46	8.08	6.38	1.7	3.95e-09	4.14e-08
chr2L	3545203	3545704	DiffBind	0	.	8.32	8.93	7.24	1.7	1.5e-08	1.42e-07
chr3L	8063185	8063686	DiffBind	0	.	7.05	7.66	5.97	1.7	1.63e-08	1.54e-07
chr3R	23347378	23347879	DiffBind	0	.	8.52	9.13	7.43	1.7	1.77e-08	1.67e-07
chrX	8709180	8709681	DiffBind	0	.	7.55	8.16	6.47	1.7	1.78e-08	1.67e-07
chr3L	21057916	21058417	DiffBind	0	.	6.9	7.51	5.81	1.7	3.03e-08	2.75e-07
chrX	5517312	5517813	DiffBind	0	.	8.39	9.01	7.31	1.7	4.08e-08	3.61e-07
chr2L	5305279	5305780	DiffBind	0	.	8.36	8.97	7.28	1.7	5.06e-08	4.43e-07
chr3L	16801302	16801803	DiffBind	0	.	7.17	7.79	6.08	1.7	8.27e-08	6.96e-07
chr2L	8411459	8411960	DiffBind	0	.	7.34	7.95	6.25	1.7	2.02e-07	1.6e-06
chr3R	8938767	8939268	DiffBind	0	.	8.58	9.19	7.5	1.7	2.82e-07	2.16e-06
chr2L	6667663	6668164	DiffBind	0	.	8.56	9.18	7.47	1.7	3.17e-07	2.39e-06
chr3L	4073747	4074248	DiffBind	0	.	8.93	9.55	7.84	1.7	8.36e-07	5.88e-06
chr3R	14285099	14285600	DiffBind	0	.	9.37	9.98	8.28	1.7	1.39e-06	9.36e-06
chr3R	31195694	31196195	DiffBind	0	.	7.56	8.17	6.48	1.69	3.83e-09	4.03e-08
chr3L	20922139	20922640	DiffBind	0	.	8.23	8.84	7.15	1.69	1.21e-08	1.18e-07
chr3L	11416888	11417389	DiffBind	0	.	7.18	7.79	6.1	1.69	4.99e-08	4.38e-07
chr3R	14717072	14717573	DiffBind	0	.	6.93	7.54	5.85	1.69	8.93e-08	7.49e-07
chrX	3382036	3382537	DiffBind	0	.	7.36	7.97	6.28	1.69	9.06e-08	7.58e-07
chr3R	10139941	10140442	DiffBind	0	.	8.75	9.36	7.67	1.69	1.08e-07	8.9e-07
chr2L	19414326	19414827	DiffBind	0	.	6.82	7.43	5.74	1.69	1.81e-07	1.45e-06
chrX	11391186	11391687	DiffBind	0	.	6.48	7.09	5.41	1.69	2.91e-07	2.21e-06
chrX	14483248	14483749	DiffBind	0	.	6.9	7.51	5.82	1.69	3.94e-07	2.93e-06
chr2R	16338740	16339241	DiffBind	0	.	9.28	9.9	8.2	1.69	1.24e-06	8.39e-06
chr3R	6410647	6411148	DiffBind	0	.	9.42	10.03	8.34	1.69	2.05e-06	1.33e-05
chr3L	17913931	17914432	DiffBind	0	.	9.06	9.67	7.98	1.69	3e-06	1.88e-05
chrY	200514	201015	DiffBind	0	.	4.76	5.37	3.68	1.69	0.00586	0.0167
chr3R	25300531	25301032	DiffBind	0	.	7.52	8.13	6.45	1.68	5.77e-09	5.91e-08
chr2L	12718683	12719184	DiffBind	0	.	7.4	8.01	6.33	1.68	7.7e-09	7.72e-08
chrX	15075871	15076372	DiffBind	0	.	7.35	7.96	6.28	1.68	1e-08	9.84e-08
chr3L	15125179	15125680	DiffBind	0	.	7.33	7.94	6.26	1.68	2.61e-08	2.39e-07
chr2L	15339549	15340050	DiffBind	0	.	8.76	9.37	7.68	1.68	3.07e-08	2.78e-07
chr3R	21637145	21637646	DiffBind	0	.	8.47	9.08	7.39	1.68	3.59e-08	3.2e-07
chr2L	9522750	9523251	DiffBind	0	.	8.82	9.42	7.75	1.68	1.37e-07	1.12e-06
chr3R	19096476	19096977	DiffBind	0	.	8.86	9.47	7.79	1.68	2.57e-07	1.98e-06
chr3R	17377530	17378031	DiffBind	0	.	7.22	7.83	6.15	1.68	3.31e-07	2.49e-06
chr3L	20507930	20508431	DiffBind	0	.	9.27	9.88	8.2	1.68	1.12e-06	7.64e-06
chr2R	15128150	15128651	DiffBind	0	.	7.73	8.34	6.66	1.68	1.53e-06	1.02e-05
chr2R	23798249	23798750	DiffBind	0	.	6.57	7.17	5.5	1.68	1.55e-06	1.03e-05
chr2R	19292915	19293416	DiffBind	0	.	9.34	9.95	8.27	1.68	7.93e-06	4.61e-05
chr3L	1746577	1747078	DiffBind	0	.	7.37	7.97	6.3	1.67	1.09e-08	1.06e-07
chr3L	3037174	3037675	DiffBind	0	.	7.26	7.87	6.19	1.67	1.44e-08	1.38e-07
chrX	460351	460852	DiffBind	0	.	7.91	8.52	6.85	1.67	1.97e-08	1.84e-07
chr2L	4476905	4477406	DiffBind	0	.	7.36	7.97	6.29	1.67	5.39e-08	4.69e-07
chr3L	20540353	20540854	DiffBind	0	.	8	8.6	6.93	1.67	1.02e-07	8.45e-07
chr3R	8119783	8120284	DiffBind	0	.	8.97	9.58	7.91	1.67	1.13e-07	9.27e-07
chr3L	4253021	4253522	DiffBind	0	.	7.76	8.36	6.69	1.67	4.11e-07	3.04e-06
chr3R	25760246	25760747	DiffBind	0	.	6.82	7.43	5.75	1.67	4.73e-07	3.47e-06
chrX	17091113	17091614	DiffBind	0	.	7.23	7.84	6.17	1.67	6.63e-07	4.72e-06
chrX	12725086	12725587	DiffBind	0	.	6.91	7.52	5.84	1.67	6.78e-07	4.82e-06
chr2R	10534055	10534556	DiffBind	0	.	9.61	10.22	8.55	1.67	1.8e-06	1.18e-05
chrX	3356938	3357439	DiffBind	0	.	6.14	6.74	5.07	1.67	2.46e-06	1.57e-05
chr2L	3538758	3539259	DiffBind	0	.	10.03	10.63	8.96	1.67	2.63e-06	1.67e-05
chr2L	15478124	15478625	DiffBind	0	.	9.37	9.97	8.3	1.67	2.96e-06	1.86e-05
chr2R	16129951	16130452	DiffBind	0	.	10.82	11.42	9.75	1.67	4.94e-06	3e-05
chr2R	17028168	17028669	DiffBind	0	.	9.68	10.29	8.61	1.67	1.43e-05	7.98e-05
chr3R	14798617	14799118	DiffBind	0	.	7.71	8.31	6.65	1.66	6.6e-09	6.71e-08
chr2R	9442926	9443427	DiffBind	0	.	7.76	8.36	6.7	1.66	8.47e-09	8.42e-08
chr3L	16572161	16572662	DiffBind	0	.	7.65	8.25	6.6	1.66	1.11e-08	1.08e-07
chr3L	5809537	5810038	DiffBind	0	.	8.44	9.05	7.39	1.66	1.38e-08	1.32e-07
chr2L	18311856	18312357	DiffBind	0	.	7.17	7.77	6.11	1.66	1.56e-08	1.48e-07
chr2R	22736872	22737373	DiffBind	0	.	6.83	7.44	5.78	1.66	4.99e-08	4.38e-07
chr2R	22740315	22740816	DiffBind	0	.	6.91	7.51	5.85	1.66	5.21e-08	4.54e-07
chr3R	12090465	12090966	DiffBind	0	.	8.28	8.88	7.22	1.66	7.4e-08	6.27e-07
chrX	2325632	2326133	DiffBind	0	.	7.38	7.98	6.32	1.66	9.27e-08	7.75e-07
chr2R	18606997	18607498	DiffBind	0	.	7.59	8.19	6.53	1.66	1.07e-07	8.8e-07
chr2R	15308335	15308836	DiffBind	0	.	8.52	9.12	7.46	1.66	3.3e-07	2.48e-06
chrX	3811214	3811715	DiffBind	0	.	8.02	8.62	6.96	1.66	3.43e-07	2.57e-06
chr3R	28681900	28682401	DiffBind	0	.	6.97	7.57	5.91	1.66	3.48e-07	2.6e-06
chr3L	21916358	21916859	DiffBind	0	.	7.81	8.41	6.75	1.66	3.57e-07	2.67e-06
chrX	5417870	5418371	DiffBind	0	.	8.99	9.6	7.94	1.66	7.96e-07	5.61e-06
chr3L	9675474	9675975	DiffBind	0	.	9.11	9.72	8.06	1.66	9.67e-07	6.7e-06
chr3R	21836726	21837227	DiffBind	0	.	6.57	7.17	5.52	1.66	1.22e-06	8.26e-06
chr3L	14410175	14410676	DiffBind	0	.	9.3	9.9	8.24	1.66	2.32e-06	1.49e-05
chr2R	13991538	13992039	DiffBind	0	.	9.76	10.36	8.7	1.66	6.37e-06	3.78e-05
chr3R	21598489	21598990	DiffBind	0	.	9.83	10.43	8.77	1.66	1.59e-05	8.83e-05
chr2R	18133508	18134009	DiffBind	0	.	7.76	8.36	6.71	1.65	1.4e-08	1.33e-07
chr2L	8328638	8329139	DiffBind	0	.	7.41	8.01	6.36	1.65	2.35e-08	2.17e-07
chr3L	9763178	9763679	DiffBind	0	.	7.36	7.96	6.31	1.65	2.64e-08	2.41e-07
chr3L	21224701	21225202	DiffBind	0	.	7.2	7.8	6.15	1.65	3.27e-08	2.94e-07
chrX	2538490	2538991	DiffBind	0	.	7.01	7.61	5.96	1.65	5.19e-08	4.53e-07
chrX	9990931	9991432	DiffBind	0	.	7.37	7.97	6.32	1.65	5.7e-08	4.93e-07
chrX	16782364	16782865	DiffBind	0	.	6.81	7.41	5.76	1.65	6.28e-08	5.39e-07
chr3L	19932850	19933351	DiffBind	0	.	7.35	7.95	6.3	1.65	7.1e-08	6.04e-07
chrX	20488914	20489415	DiffBind	0	.	6.94	7.54	5.9	1.65	1.45e-07	1.18e-06
chr2L	4053504	4054005	DiffBind	0	.	6.6	7.2	5.55	1.65	5.1e-07	3.7e-06
chr3L	14624738	14625239	DiffBind	0	.	8.96	9.56	7.91	1.65	1.04e-06	7.14e-06
chr3R	10889205	10889706	DiffBind	0	.	11.09	11.69	10.04	1.65	2.24e-05	0.000121
chr2R	13935555	13936056	DiffBind	0	.	7.61	8.21	6.57	1.64	9.51e-09	9.37e-08
chrX	2146077	2146578	DiffBind	0	.	7.53	8.13	6.49	1.64	1.24e-08	1.19e-07
chrX	17698569	17699070	DiffBind	0	.	7.26	7.85	6.21	1.64	2.72e-08	2.49e-07
chr2R	24580816	24581317	DiffBind	0	.	7.03	7.63	5.99	1.64	3.61e-08	3.22e-07
chr3L	16480740	16481241	DiffBind	0	.	7.54	8.13	6.5	1.64	4.92e-08	4.33e-07
chrX	9666386	9666887	DiffBind	0	.	7.47	8.07	6.43	1.64	6.38e-08	5.46e-07
chr3R	7118515	7119016	DiffBind	0	.	7.25	7.85	6.21	1.64	7.22e-08	6.14e-07
chr3L	4167312	4167813	DiffBind	0	.	7.61	8.21	6.56	1.64	9.36e-08	7.81e-07
chr2L	17471632	17472133	DiffBind	0	.	8.35	8.94	7.3	1.64	1.28e-07	1.05e-06
chr2L	3648162	3648663	DiffBind	0	.	7.19	7.79	6.15	1.64	2.14e-07	1.68e-06
chr3L	3484821	3485322	DiffBind	0	.	6.88	7.48	5.84	1.64	6.96e-07	4.94e-06
chr3R	21188298	21188799	DiffBind	0	.	9.36	9.96	8.31	1.64	8.5e-07	5.96e-06
chrX	2254946	2255447	DiffBind	0	.	9.02	9.62	7.97	1.64	2.37e-06	1.52e-05
chr2L	16325701	16326202	DiffBind	0	.	9.82	10.41	8.78	1.64	6.13e-06	3.64e-05
chr2R	11665351	11665852	DiffBind	0	.	10.3	10.9	9.25	1.64	1.14e-05	6.51e-05
chr3R	9428145	9428646	DiffBind	0	.	11.44	12.04	10.4	1.64	4.13e-05	0.000212
chrX	9749479	9749980	DiffBind	0	.	7.47	8.07	6.44	1.63	1.71e-08	1.61e-07
chr3R	30552598	30553099	DiffBind	0	.	7.51	8.1	6.48	1.63	3.4e-08	3.04e-07
chr3L	11832497	11832998	DiffBind	0	.	8.78	9.38	7.75	1.63	1.15e-07	9.42e-07
chr3L	3080994	3081495	DiffBind	0	.	8.17	8.77	7.14	1.63	1.69e-07	1.36e-06
chr2R	24257597	24258098	DiffBind	0	.	6.68	7.27	5.65	1.63	1.94e-07	1.54e-06
chrX	6668859	6669360	DiffBind	0	.	7.59	8.18	6.55	1.63	2.36e-07	1.85e-06
chrX	6534049	6534550	DiffBind	0	.	8.37	8.97	7.33	1.63	3.39e-07	2.55e-06
chr3L	19041941	19042442	DiffBind	0	.	6.58	7.17	5.54	1.63	1.06e-06	7.3e-06
chrX	10966997	10967498	DiffBind	0	.	6.6	7.2	5.57	1.63	1.11e-06	7.61e-06
chr3R	29788509	29789010	DiffBind	0	.	6.3	6.9	5.26	1.63	2.95e-06	1.85e-05
chr3L	4102455	4102956	DiffBind	0	.	8.99	9.59	7.95	1.63	3.33e-06	2.07e-05
chrX	2743570	2744071	DiffBind	0	.	8.84	9.44	7.81	1.63	5.43e-06	3.27e-05
chrX	3773040	3773541	DiffBind	0	.	9.36	9.96	8.33	1.63	1.08e-05	6.16e-05
chr3R	9033922	9034423	DiffBind	0	.	10.74	11.33	9.7	1.63	1.44e-05	8.04e-05
chr4	1318768	1319269	DiffBind	0	.	11.95	12.54	10.91	1.63	5.87e-05	0.000292
chr3R	21719502	21720003	DiffBind	0	.	8.28	8.87	7.25	1.62	2.15e-08	1.99e-07
chr3L	19556438	19556939	DiffBind	0	.	7.31	7.91	6.29	1.62	2.29e-08	2.12e-07
chr3L	17764007	17764508	DiffBind	0	.	6.98	7.58	5.95	1.62	8.69e-08	7.3e-07
chr2L	15055261	15055762	DiffBind	0	.	6.84	7.43	5.81	1.62	9.43e-08	7.87e-07
chrX	796426	796927	DiffBind	0	.	8.32	8.91	7.29	1.62	1.55e-07	1.24e-06
chrX	13304155	13304656	DiffBind	0	.	6.68	7.27	5.66	1.62	2.37e-07	1.85e-06
chr2R	9308395	9308896	DiffBind	0	.	8.04	8.63	7.01	1.62	2.8e-07	2.14e-06
chrX	2222336	2222837	DiffBind	0	.	7.17	7.77	6.15	1.62	2.89e-07	2.2e-06
chr2L	16859194	16859695	DiffBind	0	.	7.25	7.84	6.22	1.62	3.13e-07	2.37e-06
chr3R	12258829	12259330	DiffBind	0	.	6.82	7.41	5.8	1.62	4.16e-07	3.08e-06
chrX	3137889	3138390	DiffBind	0	.	8.47	9.06	7.44	1.62	4.7e-07	3.45e-06
chr3R	13901481	13901982	DiffBind	0	.	8.93	9.52	7.9	1.62	5.35e-07	3.87e-06
chrX	10784312	10784813	DiffBind	0	.	10.88	11.47	9.85	1.62	0.000109	0.000513
chrX	8897463	8897964	DiffBind	0	.	7.52	8.12	6.49	1.62	0.0123	0.0305
chrX	19505791	19506292	DiffBind	0	.	8.04	8.63	7.02	1.61	3.17e-08	2.85e-07
chr3L	9335545	9336046	DiffBind	0	.	7.8	8.39	6.78	1.61	3.9e-08	3.46e-07
chr2L	846233	846734	DiffBind	0	.	7.36	7.96	6.34	1.61	9.27e-08	7.75e-07
chr2R	6023008	6023509	DiffBind	0	.	7.24	7.83	6.22	1.61	1.24e-07	1.01e-06
chrX	7977266	7977767	DiffBind	0	.	6.86	7.45	5.84	1.61	1.78e-07	1.42e-06
chr2R	24796993	24797494	DiffBind	0	.	7.33	7.92	6.31	1.61	2.65e-07	2.04e-06
chrX	15143256	15143757	DiffBind	0	.	8.26	8.85	7.24	1.61	4.81e-07	3.52e-06
chr2L	20758621	20759122	DiffBind	0	.	7.7	8.29	6.68	1.61	4.83e-07	3.53e-06
chr3L	4061911	4062412	DiffBind	0	.	6.68	7.27	5.66	1.61	5.08e-07	3.69e-06
chr2R	24321604	24322450	DiffBind	0	.	7.41	8.01	6.4	1.61	7.26e-07	5.14e-06
chr3R	29759976	29760477	DiffBind	0	.	7.94	8.53	6.92	1.61	2.32e-06	1.49e-05
chr3L	18781572	18782073	DiffBind	0	.	9.09	9.68	8.06	1.61	3.78e-06	2.33e-05
chr3R	8105940	8106441	DiffBind	0	.	9.99	10.58	8.98	1.61	8.69e-06	5.03e-05
chr3L	1102244	1102745	DiffBind	0	.	11.34	11.93	10.33	1.61	8.16e-05	0.000395
chrX	19769669	19770170	DiffBind	0	.	6.73	7.32	5.71	1.61	0.0171	0.0404
chr2R	7063449	7063950	DiffBind	0	.	8.07	8.66	7.06	1.6	5.62e-08	4.86e-07
chr3L	5611856	5612357	DiffBind	0	.	8.18	8.77	7.16	1.6	8.01e-08	6.76e-07
chr2R	9874976	9875477	DiffBind	0	.	7.95	8.54	6.94	1.6	2.29e-07	1.79e-06
chr3L	17493635	17494136	DiffBind	0	.	6.76	7.35	5.75	1.6	2.6e-07	2.01e-06
chr3R	9216410	9216911	DiffBind	0	.	7.46	8.05	6.44	1.6	3.24e-07	2.44e-06
chr3R	6157023	6157524	DiffBind	0	.	7.49	8.07	6.48	1.6	4.01e-07	2.98e-06
chr3R	21739780	21740281	DiffBind	0	.	7.65	8.24	6.64	1.6	4.59e-07	3.37e-06
chr3L	21280033	21280534	DiffBind	0	.	8.7	9.29	7.69	1.6	5.87e-07	4.21e-06
chr2R	12868442	12868943	DiffBind	0	.	8.68	9.27	7.67	1.6	6.76e-07	4.8e-06
chr3R	21641607	21642108	DiffBind	0	.	7.86	8.45	6.85	1.6	8.75e-07	6.12e-06
chr3L	392718	393219	DiffBind	0	.	8.38	8.97	7.37	1.6	1.01e-06	6.98e-06
chr3R	14738620	14739121	DiffBind	0	.	8.91	9.5	7.89	1.6	1.21e-06	8.24e-06
chr3R	10264642	10265143	DiffBind	0	.	9.09	9.68	8.08	1.6	1.23e-06	8.35e-06
chrX	16930970	16931471	DiffBind	0	.	6.37	6.96	5.36	1.6	2.26e-06	1.46e-05
chr2R	16828638	16829139	DiffBind	0	.	8.28	8.87	7.27	1.6	2.47e-06	1.57e-05
chr2R	22592790	22593291	DiffBind	0	.	10.02	10.61	9	1.6	1.08e-05	6.17e-05
chr3L	15535091	15535592	DiffBind	0	.	9.94	10.53	8.92	1.6	2.81e-05	0.000149
chr2R	19249305	19249806	DiffBind	0	.	7.29	7.87	6.29	1.59	5.09e-08	4.46e-07
chr3R	29496196	29496697	DiffBind	0	.	7.32	7.91	6.32	1.59	7.56e-08	6.39e-07
chr3L	550431	550932	DiffBind	0	.	8.06	8.65	7.06	1.59	1.08e-07	8.92e-07
chr2R	10597693	10598194	DiffBind	0	.	7.82	8.41	6.82	1.59	1.85e-07	1.48e-06
chr2L	18327525	18328026	DiffBind	0	.	7.31	7.9	6.31	1.59	1.87e-07	1.49e-06
chrX	16751174	16751675	DiffBind	0	.	7.94	8.52	6.94	1.59	2.56e-07	1.98e-06
chr2L	3772757	3773258	DiffBind	0	.	8.47	9.05	7.46	1.59	3.18e-07	2.4e-06
chr3L	13032217	13032718	DiffBind	0	.	7.4	7.98	6.39	1.59	4.34e-07	3.21e-06
chr3R	27157417	27157918	DiffBind	0	.	6.64	7.23	5.64	1.59	4.79e-07	3.5e-06
chr2R	14265543	14266044	DiffBind	0	.	6.93	7.52	5.93	1.59	6.6e-07	4.7e-06
chr3R	29204901	29205402	DiffBind	0	.	7.22	7.81	6.22	1.59	1.03e-06	7.09e-06
chr3L	12265609	12266110	DiffBind	0	.	8.35	8.94	7.35	1.59	1.32e-06	8.89e-06
chrX	4678858	4679359	DiffBind	0	.	9.32	9.9	8.32	1.59	4.76e-06	2.9e-05
chr2L	20793793	20794294	DiffBind	0	.	8.86	9.45	7.86	1.59	1.81e-05	9.92e-05
chr3L	17010982	17011483	DiffBind	0	.	8.07	8.66	7.08	1.58	8.86e-08	7.44e-07
chrX	13411329	13411830	DiffBind	0	.	7.37	7.96	6.38	1.58	1.01e-07	8.38e-07
chr2R	11325447	11325948	DiffBind	0	.	6.94	7.53	5.94	1.58	1.43e-07	1.16e-06
chr3L	6981237	6981738	DiffBind	0	.	7.2	7.79	6.21	1.58	1.94e-07	1.54e-06
chr3L	21067555	21068056	DiffBind	0	.	7.37	7.95	6.37	1.58	1.99e-07	1.58e-06
chr3L	9339482	9339983	DiffBind	0	.	6.63	7.22	5.64	1.58	4.78e-07	3.5e-06
chr3R	15146837	15147338	DiffBind	0	.	8.74	9.32	7.74	1.58	1.71e-06	1.13e-05
chr2L	20174787	20175288	DiffBind	0	.	6.85	7.43	5.86	1.58	2.5e-06	1.59e-05
chr3R	11886999	11887500	DiffBind	0	.	9.11	9.7	8.11	1.58	3.62e-06	2.24e-05
chrX	6855511	6856012	DiffBind	0	.	9.53	10.11	8.53	1.58	4.13e-06	2.53e-05
chrX	9035133	9035634	DiffBind	0	.	6.53	7.12	5.53	1.58	4.69e-06	2.86e-05
chr3L	18228555	18229056	DiffBind	0	.	6.24	6.82	5.24	1.58	5.81e-06	3.48e-05
chr3R	13401052	13401553	DiffBind	0	.	7.65	8.23	6.66	1.57	3.31e-08	2.97e-07
chr3L	4230589	4231090	DiffBind	0	.	7.45	8.03	6.46	1.57	6.21e-08	5.32e-07
chr2L	865604	866105	DiffBind	0	.	7.53	8.11	6.54	1.57	6.43e-08	5.5e-07
chr3R	8949309	8949810	DiffBind	0	.	7.32	7.9	6.34	1.57	6.68e-08	5.7e-07
chr2R	21072612	21073113	DiffBind	0	.	8.2	8.78	7.21	1.57	6.87e-08	5.85e-07
chr2R	8232178	8232679	DiffBind	0	.	7.55	8.13	6.56	1.57	1.53e-07	1.23e-06
chr2R	14884533	14885034	DiffBind	0	.	6.88	7.46	5.89	1.57	2.5e-07	1.94e-06
chr3L	8740979	8741480	DiffBind	0	.	6.96	7.54	5.96	1.57	2.81e-07	2.15e-06
chrX	6549571	6550072	DiffBind	0	.	6.85	7.43	5.86	1.57	3.19e-07	2.4e-06
chrX	7320580	7321081	DiffBind	0	.	8.28	8.86	7.29	1.57	5.17e-07	3.76e-06
chr2R	24309175	24309676	DiffBind	0	.	6.68	7.26	5.69	1.57	5.35e-07	3.87e-06
chr2L	3348211	3348712	DiffBind	0	.	6.67	7.26	5.68	1.57	7.55e-07	5.33e-06
chr2R	17458341	17458842	DiffBind	0	.	9.57	10.15	8.58	1.57	1.35e-06	9.08e-06
chrX	17681441	17681942	DiffBind	0	.	6.52	7.1	5.53	1.57	1.48e-06	9.87e-06
chrX	20481561	20482062	DiffBind	0	.	6.95	7.53	5.96	1.57	1.92e-06	1.25e-05
chr3R	5264602	5265103	DiffBind	0	.	8.75	9.33	7.76	1.57	5.07e-06	3.07e-05
chr3L	11041187	11041688	DiffBind	0	.	6.73	7.31	5.74	1.57	6.53e-06	3.87e-05
chrX	4686134	4686635	DiffBind	0	.	9.77	10.35	8.78	1.57	6.74e-06	3.98e-05
chr3L	15507476	15507977	DiffBind	0	.	9.83	10.41	8.84	1.57	7.28e-06	4.27e-05
chr3L	18867475	18867976	DiffBind	0	.	9.22	9.81	8.24	1.57	1.36e-05	7.65e-05
chrX	898346	898847	DiffBind	0	.	6.92	7.5	5.93	1.57	0.0173	0.0406
chrX	13111800	13112301	DiffBind	0	.	7.69	8.27	6.7	1.57	0.0198	0.0454
chr2R	7478539	7479040	DiffBind	0	.	7.55	8.13	6.57	1.56	4.94e-08	4.35e-07
chr2L	16600133	16600634	DiffBind	0	.	7.33	7.91	6.35	1.56	6.04e-08	5.2e-07
chr2L	20829567	20830068	DiffBind	0	.	7.75	8.33	6.77	1.56	9.99e-08	8.3e-07
chr3R	11868704	11869205	DiffBind	0	.	7.83	8.4	6.84	1.56	2.03e-07	1.61e-06
chr3R	31542652	31543153	DiffBind	0	.	6.96	7.54	5.98	1.56	2.41e-07	1.87e-06
chr2R	9231184	9231685	DiffBind	0	.	7.94	8.52	6.96	1.56	2.68e-07	2.06e-06
chr2R	8977105	8977606	DiffBind	0	.	6.85	7.43	5.87	1.56	3.05e-07	2.31e-06
chrX	9078596	9079097	DiffBind	0	.	6.76	7.34	5.78	1.56	4.07e-07	3.02e-06
chr3L	17935060	17935561	DiffBind	0	.	6.92	7.5	5.94	1.56	4.83e-07	3.53e-06
chr3R	7793732	7794233	DiffBind	0	.	8.4	8.98	7.41	1.56	6.71e-07	4.77e-06
chr3R	12398695	12399196	DiffBind	0	.	6.91	7.49	5.92	1.56	9.69e-07	6.72e-06
chrX	10806699	10807200	DiffBind	0	.	8.13	8.71	7.15	1.56	9.97e-07	6.89e-06
chr2R	13472663	13473164	DiffBind	0	.	6.81	7.39	5.82	1.56	1.23e-06	8.32e-06
chr3R	21616161	21616662	DiffBind	0	.	9.19	9.77	8.21	1.56	2.9e-06	1.83e-05
chr3R	30851953	30852454	DiffBind	0	.	8.94	9.52	7.95	1.56	6.08e-06	3.62e-05
chr2R	22401867	22402368	DiffBind	0	.	8.24	8.82	7.26	1.56	6.78e-06	4.01e-05
chr3R	28330611	28331112	DiffBind	0	.	9.62	10.2	8.64	1.56	8.21e-06	4.76e-05
chrX	6861642	6862143	DiffBind	0	.	10.12	10.7	9.15	1.56	2.3e-05	0.000124
chrX	7307427	7307928	DiffBind	0	.	10.94	11.52	9.96	1.56	6.81e-05	0.000335
chr3L	17658456	17658957	DiffBind	0	.	7.78	8.36	6.8	1.55	6.3e-08	5.39e-07
chr2L	12044627	12045128	DiffBind	0	.	8.04	8.61	7.07	1.55	6.77e-08	5.77e-07
chr3R	23141836	23142337	DiffBind	0	.	7.87	8.45	6.89	1.55	1.47e-07	1.19e-06
chr2R	11405157	11405658	DiffBind	0	.	7.05	7.62	6.07	1.55	2.24e-07	1.76e-06
chr3R	17949030	17949531	DiffBind	0	.	7.38	7.96	6.4	1.55	2.29e-07	1.79e-06
chr3L	5610523	5611024	DiffBind	0	.	7.54	8.12	6.56	1.55	2.67e-07	2.05e-06
chrX	339794	340295	DiffBind	0	.	6.9	7.48	5.93	1.55	3.42e-07	2.56e-06
chr2L	9698349	9698850	DiffBind	0	.	8.73	9.31	7.75	1.55	5.31e-07	3.85e-06
chr3R	14447160	14447661	DiffBind	0	.	6.73	7.31	5.76	1.55	1.32e-06	8.89e-06
chr3R	22590500	22591001	DiffBind	0	.	6.8	7.37	5.83	1.55	1.44e-06	9.68e-06
chr3R	8945503	8946004	DiffBind	0	.	6.79	7.36	5.82	1.55	1.59e-06	1.05e-05
chrX	18643514	18644015	DiffBind	0	.	6.87	7.45	5.9	1.55	2.21e-06	1.43e-05
chr2L	15762352	15762853	DiffBind	0	.	8.62	9.19	7.64	1.55	2.23e-06	1.44e-05
chr3R	6351149	6351650	DiffBind	0	.	8.24	8.82	7.27	1.55	2.46e-06	1.57e-05
chr2R	9278776	9279277	DiffBind	0	.	8.87	9.45	7.89	1.55	2.53e-06	1.61e-05
chr3R	7223832	7224333	DiffBind	0	.	6.77	7.34	5.8	1.55	2.7e-06	1.71e-05
chr3L	19016198	19016699	DiffBind	0	.	6.87	7.45	5.9	1.55	6.32e-06	3.75e-05
chr3L	10678769	10679270	DiffBind	0	.	9.12	9.7	8.15	1.55	8.7e-06	5.03e-05
chr3L	14448455	14448956	DiffBind	0	.	6.75	7.32	5.78	1.55	2.15e-05	0.000117
chr2R	11892716	11893217	DiffBind	0	.	10.26	10.84	9.28	1.55	7.61e-05	0.000371
chrX	16231267	16231768	DiffBind	0	.	7.64	8.22	6.68	1.54	6.41e-08	5.48e-07
chr3L	16022978	16023479	DiffBind	0	.	7.3	7.87	6.33	1.54	9.03e-08	7.56e-07
chrX	9650201	9650702	DiffBind	0	.	7.25	7.83	6.29	1.54	1.04e-07	8.59e-07
chrX	17624984	17625485	DiffBind	0	.	7.44	8.01	6.47	1.54	1.04e-07	8.61e-07
chrX	21367271	21367772	DiffBind	0	.	6.94	7.52	5.98	1.54	2.56e-07	1.98e-06
chr2R	19394958	19395459	DiffBind	0	.	8.41	8.99	7.45	1.54	4.01e-07	2.98e-06
chr3R	14472925	14473426	DiffBind	0	.	6.94	7.52	5.97	1.54	5.53e-07	3.99e-06
chr3R	6373450	6373951	DiffBind	0	.	7.75	8.32	6.78	1.54	7.53e-07	5.33e-06
chr3R	16948520	16949021	DiffBind	0	.	8.26	8.83	7.3	1.54	7.93e-07	5.59e-06
chrX	6074924	6075425	DiffBind	0	.	6.87	7.44	5.9	1.54	8.37e-07	5.88e-06
chr2L	13803252	13803753	DiffBind	0	.	7.18	7.75	6.21	1.54	8.77e-07	6.12e-06
chrX	2461351	2461852	DiffBind	0	.	6.64	7.21	5.67	1.54	1.16e-06	7.89e-06
chrX	12660173	12660674	DiffBind	0	.	8.35	8.93	7.38	1.54	1.95e-06	1.27e-05
chr2R	6529721	6530222	DiffBind	0	.	7.17	7.74	6.2	1.54	2.39e-06	1.53e-05
chr3L	17011985	17012486	DiffBind	0	.	9.26	9.83	8.3	1.54	2.98e-06	1.87e-05
chr2R	9389741	9390242	DiffBind	0	.	7.27	7.85	6.31	1.54	3.17e-06	1.98e-05
chr3R	10535666	10536167	DiffBind	0	.	9.57	10.15	8.61	1.54	1.02e-05	5.82e-05
chrX	13412875	13413376	DiffBind	0	.	8.99	9.56	8.03	1.54	1.11e-05	6.32e-05
chr3R	11780278	11780779	DiffBind	0	.	10.05	10.62	9.08	1.54	2.7e-05	0.000144
chr3R	16452884	16453385	DiffBind	0	.	9.71	10.29	8.75	1.54	3.48e-05	0.000181
chr2R	6131844	6132345	DiffBind	0	.	9.85	10.42	8.88	1.54	3.51e-05	0.000183
chr2R	20997912	20998413	DiffBind	0	.	11.35	11.92	10.38	1.54	0.00013	0.000604
chr2L	5030389	5030890	DiffBind	0	.	7.05	7.62	6.09	1.53	2.11e-07	1.66e-06
chr3L	73329	73830	DiffBind	0	.	7.27	7.84	6.31	1.53	3.34e-07	2.51e-06
chrX	9251865	9252366	DiffBind	0	.	6.97	7.54	6.02	1.53	4.52e-07	3.33e-06
chr2R	22395354	22395855	DiffBind	0	.	6.8	7.37	5.84	1.53	8.1e-07	5.7e-06
chr3L	3380390	3380891	DiffBind	0	.	6.61	7.18	5.65	1.53	1.24e-06	8.41e-06
chrX	15619260	15619761	DiffBind	0	.	6.59	7.17	5.63	1.53	2.01e-06	1.31e-05
chr3L	16211317	16211818	DiffBind	0	.	7.69	8.26	6.73	1.53	2.47e-06	1.58e-05
chr3R	27275323	27275824	DiffBind	0	.	7.17	7.74	6.21	1.53	3.59e-06	2.22e-05
chrX	4544875	4545376	DiffBind	0	.	7.23	7.8	6.27	1.53	5.84e-06	3.49e-05
chr2R	15610813	15611314	DiffBind	0	.	9.63	10.2	8.67	1.53	2.58e-05	0.000138
chr3R	14598099	14598600	DiffBind	0	.	8.04	8.61	7.08	1.53	3.35e-05	0.000175
chr2R	15890776	15891277	DiffBind	0	.	7.54	8.11	6.59	1.52	9.89e-08	8.24e-07
chr3L	3787157	3787658	DiffBind	0	.	8.28	8.84	7.32	1.52	1.37e-07	1.12e-06
chr3R	15437155	15437656	DiffBind	0	.	7.17	7.74	6.22	1.52	2.88e-07	2.19e-06
chr2R	8696073	8696574	DiffBind	0	.	7.02	7.59	6.07	1.52	4.69e-07	3.44e-06
chr3R	31985552	31986053	DiffBind	0	.	7.69	8.26	6.74	1.52	5.28e-07	3.83e-06
chr3R	15984598	15985099	DiffBind	0	.	7.13	7.7	6.18	1.52	5.64e-07	4.06e-06
chr3R	5323713	5324214	DiffBind	0	.	6.81	7.38	5.86	1.52	6.4e-07	4.57e-06
chrX	15484708	15485209	DiffBind	0	.	7.72	8.29	6.77	1.52	6.52e-07	4.65e-06
chr2L	14023667	14024168	DiffBind	0	.	9.07	9.64	8.13	1.52	9.45e-07	6.57e-06
chr2L	1909655	1910156	DiffBind	0	.	7.44	8	6.48	1.52	2.46e-06	1.57e-05
chr3R	24283541	24284042	DiffBind	0	.	6.73	7.3	5.78	1.52	4.21e-06	2.58e-05
chr3L	1885260	1885761	DiffBind	0	.	8.49	9.06	7.54	1.52	6.02e-06	3.59e-05
chr3R	22732910	22733411	DiffBind	0	.	7.93	8.5	6.98	1.52	9.3e-06	5.37e-05
chr3L	11536893	11537394	DiffBind	0	.	7.44	8.01	6.48	1.52	9.48e-06	5.46e-05
chrX	9692612	9693113	DiffBind	0	.	9	9.57	8.05	1.52	1.03e-05	5.91e-05
chrX	19605708	19606209	DiffBind	0	.	8.46	9.02	7.5	1.52	1.04e-05	5.94e-05
chr3L	19793417	19793918	DiffBind	0	.	9.79	10.36	8.84	1.52	1.35e-05	7.57e-05
chrX	17826835	17827336	DiffBind	0	.	9.69	10.26	8.74	1.52	1.67e-05	9.2e-05
chr3L	707675	708176	DiffBind	0	.	9.34	9.91	8.39	1.52	3.24e-05	0.00017
chr2L	5542789	5543290	DiffBind	0	.	9.9	10.47	8.95	1.52	5.6e-05	0.00028
chr3L	1579464	1579965	DiffBind	0	.	7.48	8.05	6.54	1.51	1.37e-07	1.12e-06
chr2R	10485324	10485825	DiffBind	0	.	8.19	8.76	7.25	1.51	2.1e-07	1.66e-06
chr3R	8792378	8793193	DiffBind	0	.	7.93	8.5	6.99	1.51	2.63e-07	2.03e-06
chr3L	2762241	2762742	DiffBind	0	.	7.33	7.89	6.38	1.51	2.69e-07	2.06e-06
chr2L	845415	845916	DiffBind	0	.	7.73	8.3	6.79	1.51	3.61e-07	2.7e-06
chr2L	2362798	2363299	DiffBind	0	.	7.95	8.51	7	1.51	4.58e-07	3.37e-06
chr3R	17077935	17078436	DiffBind	0	.	7.7	8.27	6.76	1.51	5.02e-07	3.66e-06
chrX	11873026	11873527	DiffBind	0	.	6.92	7.48	5.97	1.51	5.48e-07	3.96e-06
chr3L	4531988	4532489	DiffBind	0	.	6.95	7.52	6	1.51	6.32e-07	4.52e-06
chr3L	15071979	15072480	DiffBind	0	.	7.34	7.91	6.4	1.51	1.11e-06	7.62e-06
chrX	9658245	9658746	DiffBind	0	.	8.46	9.02	7.51	1.51	1.12e-06	7.67e-06
chr3R	22146144	22146645	DiffBind	0	.	6.79	7.35	5.84	1.51	1.57e-06	1.04e-05
chr3R	15548058	15548559	DiffBind	0	.	7.05	7.62	6.1	1.51	1.61e-06	1.07e-05
chr3R	13304526	13305027	DiffBind	0	.	6.64	7.21	5.7	1.51	2.25e-06	1.45e-05
chr3R	24140899	24141400	DiffBind	0	.	6.98	7.54	6.03	1.51	3.58e-06	2.22e-05
chr3R	13645005	13645506	DiffBind	0	.	9.24	9.81	8.29	1.51	4.86e-06	2.96e-05
chr2L	7966593	7967094	DiffBind	0	.	8.33	8.9	7.39	1.51	7.12e-06	4.18e-05
chr3R	23293125	23293626	DiffBind	0	.	9.23	9.79	8.29	1.51	1.81e-05	9.91e-05
chr2L	15761688	15762189	DiffBind	0	.	6.69	7.26	5.75	1.51	2.61e-05	0.000139
chr2R	19468079	19468580	DiffBind	0	.	12.03	12.59	11.08	1.51	0.000135	0.000626
chr2R	11582019	11582520	DiffBind	0	.	7.69	8.25	6.75	1.5	1.22e-07	9.99e-07
chr2L	3778509	3779010	DiffBind	0	.	7.55	8.11	6.61	1.5	2.13e-07	1.68e-06
chr2L	4031525	4032026	DiffBind	0	.	7.21	7.78	6.28	1.5	2.6e-07	2.01e-06
chr2R	16869064	16869565	DiffBind	0	.	7.7	8.27	6.77	1.5	2.76e-07	2.11e-06
chr3L	7772115	7772616	DiffBind	0	.	7.25	7.81	6.31	1.5	2.88e-07	2.19e-06
chr3L	589967	590468	DiffBind	0	.	7.21	7.77	6.28	1.5	6.47e-07	4.62e-06
chr2L	20891080	20891581	DiffBind	0	.	7.01	7.57	6.07	1.5	8.96e-07	6.25e-06
chr3R	5112224	5112725	DiffBind	0	.	7.36	7.93	6.42	1.5	9.09e-07	6.34e-06
chr2R	9546351	9546852	DiffBind	0	.	8.15	8.72	7.22	1.5	9.82e-07	6.79e-06
chr2R	14186262	14186763	DiffBind	0	.	7.48	8.04	6.54	1.5	1.47e-06	9.87e-06
chr3R	14064414	14064915	DiffBind	0	.	8.22	8.79	7.28	1.5	1.48e-06	9.87e-06
chr3L	10352987	10353488	DiffBind	0	.	6.71	7.27	5.77	1.5	1.48e-06	9.87e-06
chr3R	21480681	21481182	DiffBind	0	.	7	7.57	6.06	1.5	2.08e-06	1.35e-05
chr3R	14056861	14057362	DiffBind	0	.	9.25	9.81	8.31	1.5	3.07e-06	1.92e-05
chr2R	8062398	8062899	DiffBind	0	.	8.79	9.36	7.85	1.5	3.66e-06	2.26e-05
chrX	18374388	18374889	DiffBind	0	.	9.04	9.6	8.11	1.5	1.17e-05	6.63e-05
chr3R	6405173	6405674	DiffBind	0	.	10.08	10.65	9.14	1.5	5.21e-05	0.000262
chrX	11817588	11818089	DiffBind	0	.	10.52	11.08	9.58	1.5	0.000111	0.000522
chr2R	10553896	10554397	DiffBind	0	.	10.81	11.37	9.88	1.5	0.00017	0.000772
chr3L	9373443	9373944	DiffBind	0	.	11.39	11.95	10.45	1.5	0.000228	0.000999
chr3L	3418172	3418673	DiffBind	0	.	9.94	10.51	9	1.5	0.000246	0.00107
chr3L	10676495	10676996	DiffBind	0	.	7.76	8.32	6.83	1.49	2.67e-07	2.05e-06
chr2L	9416129	9416630	DiffBind	0	.	7.61	8.17	6.68	1.49	2.95e-07	2.24e-06
chr3R	30191023	30191524	DiffBind	0	.	6.98	7.54	6.05	1.49	4.63e-07	3.4e-06
chr2R	15484918	15485419	DiffBind	0	.	7.9	8.46	6.97	1.49	5.06e-07	3.69e-06
chr2L	520960	521461	DiffBind	0	.	8.25	8.81	7.32	1.49	5.78e-07	4.15e-06
chr3L	3394247	3394748	DiffBind	0	.	6.9	7.46	5.96	1.49	1.22e-06	8.26e-06
chrX	11715752	11716253	DiffBind	0	.	8.97	9.53	8.05	1.49	1.57e-06	1.04e-05
chrX	15085881	15086382	DiffBind	0	.	7.07	7.63	6.14	1.49	1.67e-06	1.11e-05
chr2L	7306694	7307195	DiffBind	0	.	7.17	7.73	6.23	1.49	1.76e-06	1.16e-05
chr3R	9770043	9770544	DiffBind	0	.	7.53	8.08	6.6	1.49	1.85e-06	1.21e-05
chr2L	7544375	7544876	DiffBind	0	.	6.79	7.35	5.86	1.49	2.2e-06	1.42e-05
chr3L	15094208	15094709	DiffBind	0	.	8.86	9.42	7.93	1.49	5.49e-06	3.3e-05
chr2L	8420139	8420640	DiffBind	0	.	8.7	9.26	7.77	1.49	1.86e-05	0.000102
chr2R	7745300	7745801	DiffBind	0	.	10.64	11.2	9.72	1.49	4.36e-05	0.000223
chr3R	10093373	10093874	DiffBind	0	.	10.08	10.64	9.15	1.49	0.000173	0.00078
chr2L	19528431	19528932	DiffBind	0	.	7.34	7.9	6.42	1.48	2.84e-07	2.17e-06
chr3L	19558480	19558981	DiffBind	0	.	7.44	7.99	6.52	1.48	3.15e-07	2.38e-06
chr3L	20385874	20386375	DiffBind	0	.	7.55	8.1	6.63	1.48	3.24e-07	2.44e-06
chr2L	19389660	19390161	DiffBind	0	.	7.4	7.96	6.48	1.48	5.01e-07	3.65e-06
chr2L	6939757	6940258	DiffBind	0	.	7.26	7.82	6.33	1.48	7.16e-07	5.07e-06
chr2L	8213920	8214421	DiffBind	0	.	7.8	8.36	6.87	1.48	7.26e-07	5.14e-06
chr2R	16211508	16212009	DiffBind	0	.	6.78	7.34	5.86	1.48	1.87e-06	1.22e-05
chrX	8271326	8271827	DiffBind	0	.	7.76	8.32	6.84	1.48	2.14e-06	1.38e-05
chr2R	18288611	18289112	DiffBind	0	.	8.9	9.46	7.97	1.48	3.19e-06	1.99e-05
chr2R	20617974	20618475	DiffBind	0	.	8.16	8.72	7.24	1.48	4.18e-06	2.56e-05
chr3R	20317444	20317945	DiffBind	0	.	7.31	7.87	6.38	1.48	7.82e-06	4.56e-05
chrX	8681866	8682367	DiffBind	0	.	8.73	9.29	7.8	1.48	1.57e-05	8.7e-05
chrX	514279	514780	DiffBind	0	.	8.25	8.81	7.33	1.48	3.07e-05	0.000162
chr3R	17781586	17782087	DiffBind	0	.	6.54	7.09	5.61	1.48	3.45e-05	0.00018
chrX	11686021	11686522	DiffBind	0	.	9.97	10.53	9.05	1.48	4.5e-05	0.000229
chr3L	17995281	17995782	DiffBind	0	.	10.08	10.64	9.16	1.48	4.85e-05	0.000245
chr3R	7103330	7103831	DiffBind	0	.	11.72	12.28	10.79	1.48	0.000189	0.000848
chr3R	22145553	22146054	DiffBind	0	.	6.9	7.46	5.98	1.48	0.0213	0.0483
chr3L	10766666	10767167	DiffBind	0	.	7.56	8.11	6.64	1.47	2.56e-07	1.98e-06
chr2L	9915100	9915601	DiffBind	0	.	7.4	7.96	6.48	1.47	2.92e-07	2.22e-06
chr3R	13972538	13973039	DiffBind	0	.	7.52	8.07	6.6	1.47	6e-07	4.3e-06
chr2L	2900259	2900760	DiffBind	0	.	7.86	8.41	6.94	1.47	9.54e-07	6.62e-06
chr2R	12665581	12666082	DiffBind	0	.	6.94	7.5	6.03	1.47	1.22e-06	8.26e-06
chr3L	7818401	7818902	DiffBind	0	.	6.78	7.33	5.86	1.47	1.63e-06	1.08e-05
chr3L	16824621	16825122	DiffBind	0	.	6.71	7.27	5.8	1.47	2.3e-06	1.48e-05
chrX	18297865	18298366	DiffBind	0	.	7.15	7.7	6.24	1.47	2.49e-06	1.59e-05
chr3L	18852202	18852703	DiffBind	0	.	8.17	8.73	7.26	1.47	2.7e-06	1.71e-05
chrX	8606274	8606775	DiffBind	0	.	6.82	7.37	5.91	1.47	3.24e-06	2.02e-05
chrX	8275953	8276454	DiffBind	0	.	6.74	7.29	5.82	1.47	4.67e-06	2.85e-05
chr3R	18450301	18450802	DiffBind	0	.	6.51	7.06	5.59	1.47	5.92e-06	3.53e-05
chr3R	20254548	20255049	DiffBind	0	.	8.52	9.07	7.6	1.47	9.45e-06	5.44e-05
chr2L	16251609	16252110	DiffBind	0	.	8.37	8.93	7.46	1.47	3.15e-05	0.000166
chr3R	4806409	4806910	DiffBind	0	.	10.32	10.87	9.41	1.47	4.03e-05	0.000207
chr3R	23226598	23227099	DiffBind	0	.	11.1	11.66	10.19	1.47	0.000128	0.000594
chrX	19866379	19866880	DiffBind	0	.	10.73	11.29	9.82	1.47	0.000165	0.000749
chr3R	17056190	17056691	DiffBind	0	.	11.43	11.99	10.51	1.47	0.000285	0.00122
chr3R	8848112	8848613	DiffBind	0	.	7.22	7.77	6.32	1.46	7.14e-07	5.06e-06
chr3L	11527794	11528295	DiffBind	0	.	7.14	7.69	6.24	1.46	1.16e-06	7.92e-06
chr3R	13995691	13996192	DiffBind	0	.	6.73	7.28	5.83	1.46	2.01e-06	1.31e-05
chrX	6800674	6801175	DiffBind	0	.	7.23	7.78	6.32	1.46	2.05e-06	1.33e-05
chr3L	5608733	5609234	DiffBind	0	.	7.44	7.99	6.54	1.46	2.11e-06	1.36e-05
chr2R	10287373	10287874	DiffBind	0	.	6.8	7.35	5.89	1.46	2.44e-06	1.56e-05
chrX	13233349	13233850	DiffBind	0	.	6.55	7.1	5.64	1.46	4.5e-06	2.75e-05
chr2R	21529267	21529768	DiffBind	0	.	6.5	7.05	5.59	1.46	5.34e-06	3.22e-05
chr2R	16110768	16111269	DiffBind	0	.	8.36	8.91	7.45	1.46	5.68e-06	3.41e-05
chrX	5679668	5680169	DiffBind	0	.	7.09	7.64	6.18	1.46	6.54e-06	3.87e-05
chr2R	17683030	17683531	DiffBind	0	.	8.88	9.44	7.97	1.46	7.4e-06	4.33e-05
chrX	6219914	6220415	DiffBind	0	.	8.06	8.62	7.15	1.46	7.5e-06	4.39e-05
chr2L	3765919	3766420	DiffBind	0	.	6.6	7.15	5.69	1.46	9.55e-06	5.5e-05
chr2R	13501782	13502283	DiffBind	0	.	9.41	9.96	8.5	1.46	1.3e-05	7.34e-05
chr2L	19423395	19423896	DiffBind	0	.	9.33	9.88	8.42	1.46	1.41e-05	7.89e-05
chr3L	11715112	11715613	DiffBind	0	.	6.92	7.47	6.01	1.46	1.41e-05	7.89e-05
chr3R	30272701	30273202	DiffBind	0	.	9.01	9.56	8.1	1.46	1.59e-05	8.82e-05
chr2L	8949916	8950417	DiffBind	0	.	9.34	9.89	8.43	1.46	1.72e-05	9.47e-05
chr3R	11758334	11758835	DiffBind	0	.	9.61	10.17	8.71	1.46	2.63e-05	0.00014
chrX	11881801	11882302	DiffBind	0	.	6.53	7.09	5.62	1.46	3.86e-05	0.000199
chr2L	5145773	5146274	DiffBind	0	.	10.76	11.31	9.85	1.46	0.000257	0.00111
chr2R	6115297	6115798	DiffBind	0	.	7.87	8.42	6.98	1.45	3.82e-07	2.85e-06
chr2R	24540177	24540678	DiffBind	0	.	7.14	7.69	6.24	1.45	5.74e-07	4.13e-06
chr3R	14011224	14011725	DiffBind	0	.	7.15	7.7	6.25	1.45	8.36e-07	5.88e-06
chrX	18857346	18857847	DiffBind	0	.	7.46	8.01	6.56	1.45	9.64e-07	6.69e-06
chr3R	29281101	29281602	DiffBind	0	.	6.99	7.54	6.09	1.45	1.05e-06	7.23e-06
chr2L	11968837	11969338	DiffBind	0	.	7.22	7.77	6.32	1.45	1.11e-06	7.6e-06
chr2R	15129593	15130094	DiffBind	0	.	7.57	8.12	6.67	1.45	1.19e-06	8.07e-06
chr3R	5716699	5717200	DiffBind	0	.	7.73	8.28	6.83	1.45	1.47e-06	9.87e-06
chr3R	7964604	7965105	DiffBind	0	.	7	7.55	6.1	1.45	1.69e-06	1.12e-05
chr3R	22624765	22625266	DiffBind	0	.	7.43	7.98	6.53	1.45	1.84e-06	1.21e-05
chr2L	9228466	9228967	DiffBind	0	.	6.82	7.37	5.92	1.45	1.96e-06	1.28e-05
chrX	10308918	10309419	DiffBind	0	.	7.23	7.78	6.33	1.45	3.01e-06	1.89e-05
chr3L	8766083	8766584	DiffBind	0	.	8.61	9.16	7.71	1.45	3.14e-06	1.97e-05
chrX	7224894	7225395	DiffBind	0	.	7.61	8.16	6.71	1.45	3.22e-06	2.01e-05
chr2L	9175105	9175606	DiffBind	0	.	8.67	9.22	7.77	1.45	4.11e-06	2.52e-05
chrX	8549057	8549558	DiffBind	0	.	8.02	8.57	7.12	1.45	5.05e-06	3.07e-05
chrX	17728204	17728705	DiffBind	0	.	6.55	7.1	5.65	1.45	5.41e-06	3.25e-05
chr2L	8433377	8433878	DiffBind	0	.	7.03	7.58	6.13	1.45	7.13e-06	4.19e-05
chr2R	9540335	9540836	DiffBind	0	.	8.57	9.12	7.66	1.45	8.73e-06	5.04e-05
chr3R	15794143	15794644	DiffBind	0	.	9.22	9.77	8.32	1.45	1.3e-05	7.31e-05
chr3R	27070966	27071467	DiffBind	0	.	6.65	7.2	5.75	1.45	1.71e-05	9.41e-05
chr3R	22684111	22684612	DiffBind	0	.	7.76	8.31	6.86	1.45	2.88e-05	0.000152
chr3R	9512332	9512833	DiffBind	0	.	8.7	9.25	7.8	1.45	3.51e-05	0.000183
chr3R	14283575	14284076	DiffBind	0	.	10.47	11.02	9.57	1.45	7.77e-05	0.000378
chr3L	1178011	1178512	DiffBind	0	.	9.91	10.46	9.01	1.45	0.000142	0.000655
chr3R	7108238	7108739	DiffBind	0	.	10.91	11.46	10	1.45	0.000291	0.00124
chr3R	8928150	8928651	DiffBind	0	.	7.69	8.24	6.8	1.44	3.94e-07	2.93e-06
chr2L	17565710	17566211	DiffBind	0	.	7.98	8.53	7.08	1.44	5.32e-07	3.86e-06
chr3L	18003108	18003609	DiffBind	0	.	7.78	8.33	6.89	1.44	5.5e-07	3.97e-06
chr3L	1601764	1602265	DiffBind	0	.	7.28	7.83	6.38	1.44	7.8e-07	5.5e-06
chr3L	4263395	4263896	DiffBind	0	.	7.36	7.9	6.47	1.44	1.32e-06	8.91e-06
chr2R	23415605	23416106	DiffBind	0	.	7.24	7.79	6.35	1.44	1.58e-06	1.05e-05
chr3R	9890804	9891305	DiffBind	0	.	6.88	7.43	5.99	1.44	1.85e-06	1.21e-05
chr3R	20291120	20291621	DiffBind	0	.	6.72	7.27	5.83	1.44	2.69e-06	1.7e-05
chr2L	16761405	16761906	DiffBind	0	.	6.97	7.51	6.08	1.44	3.92e-06	2.41e-05
chr2L	429558	430059	DiffBind	0	.	6.85	7.4	5.96	1.44	7.41e-06	4.33e-05
chr2L	12493614	12494115	DiffBind	0	.	6.55	7.1	5.66	1.44	9.96e-06	5.72e-05
chr2L	16880721	16881222	DiffBind	0	.	7.1	7.65	6.21	1.44	1.03e-05	5.89e-05
chrX	369683	370184	DiffBind	0	.	6.52	7.07	5.63	1.44	1.27e-05	7.16e-05
chr2L	16601337	16601838	DiffBind	0	.	10.39	10.94	9.5	1.44	0.000104	0.000492
chr3R	11196974	11197475	DiffBind	0	.	10.33	10.88	9.43	1.44	0.000165	0.00075
chr2L	479444	479945	DiffBind	0	.	9.98	10.52	9.08	1.44	0.000169	0.000767
chrUn_DS484280v1	487	988	DiffBind	0	.	9.69	10.24	8.8	1.44	0.000267	0.00115
chr3L	9401679	9402180	DiffBind	0	.	11.33	11.88	10.44	1.44	0.000344	0.00144
chr2R	16849441	16849942	DiffBind	0	.	6.98	7.53	6.1	1.43	1.32e-06	8.89e-06
chr2L	2227072	2227573	DiffBind	0	.	8.16	8.71	7.28	1.43	2.02e-06	1.31e-05
chr3L	19695001	19695502	DiffBind	0	.	6.84	7.38	5.96	1.43	2.11e-06	1.36e-05
chr2R	14576821	14577322	DiffBind	0	.	8.05	8.59	7.17	1.43	2.3e-06	1.48e-05
chr2R	20646061	20646562	DiffBind	0	.	6.91	7.46	6.02	1.43	2.59e-06	1.65e-05
chr3L	12146851	12147352	DiffBind	0	.	8	8.54	7.11	1.43	5.14e-06	3.11e-05
chr2R	15137098	15137599	DiffBind	0	.	6.74	7.29	5.85	1.43	5.2e-06	3.14e-05
chrX	6571161	6571662	DiffBind	0	.	6.92	7.46	6.03	1.43	7.38e-06	4.32e-05
chr3L	12089945	12090446	DiffBind	0	.	6.58	7.13	5.7	1.43	7.98e-06	4.64e-05
chr3L	2438737	2439238	DiffBind	0	.	6.55	7.09	5.66	1.43	1.04e-05	5.95e-05
chr2R	12565879	12566380	DiffBind	0	.	6.63	7.17	5.75	1.43	1.34e-05	7.53e-05
chr2R	8064819	8065320	DiffBind	0	.	8.88	9.43	7.99	1.43	1.94e-05	0.000106
chrX	8421066	8421567	DiffBind	0	.	8.99	9.54	8.11	1.43	3.28e-05	0.000172
chr2L	11221217	11221718	DiffBind	0	.	9.94	10.48	9.05	1.43	4.67e-05	0.000237
chrX	1941586	1942087	DiffBind	0	.	8.87	9.42	7.99	1.43	5.51e-05	0.000275
chrX	1947988	1948489	DiffBind	0	.	10.57	11.12	9.68	1.43	0.000107	0.000503
chr2L	20310233	20310734	DiffBind	0	.	5.91	6.45	5.02	1.43	0.0015	0.0052
chr2R	14949624	14950125	DiffBind	0	.	7.83	8.37	6.95	1.42	8.48e-07	5.95e-06
chr2L	9229691	9230192	DiffBind	0	.	7.34	7.88	6.46	1.42	1.06e-06	7.26e-06
chr2L	18156080	18156581	DiffBind	0	.	7.23	7.77	6.35	1.42	1.19e-06	8.07e-06
chr3L	3077699	3078200	DiffBind	0	.	8.22	8.76	7.34	1.42	1.38e-06	9.24e-06
chr3R	18912792	18913293	DiffBind	0	.	8.06	8.61	7.18	1.42	1.66e-06	1.1e-05
chr2L	8299430	8299931	DiffBind	0	.	6.86	7.4	5.98	1.42	2.26e-06	1.46e-05
chr3R	17950224	17950725	DiffBind	0	.	7.64	8.18	6.76	1.42	2.75e-06	1.73e-05
chrX	693093	693594	DiffBind	0	.	6.96	7.51	6.09	1.42	2.9e-06	1.83e-05
chr2L	7494394	7494895	DiffBind	0	.	7.7	8.24	6.82	1.42	3.16e-06	1.97e-05
chr3R	29493142	29493643	DiffBind	0	.	6.79	7.33	5.92	1.42	3.35e-06	2.09e-05
chr2L	21178655	21179156	DiffBind	0	.	8.02	8.56	7.15	1.42	3.98e-06	2.44e-05
chrX	15352310	15352811	DiffBind	0	.	7.01	7.55	6.13	1.42	5.14e-06	3.11e-05
chr2R	5691684	5692185	DiffBind	0	.	6.7	7.24	5.82	1.42	5.22e-06	3.16e-05
chr2R	13219114	13219615	DiffBind	0	.	7.62	8.17	6.74	1.42	6.26e-06	3.72e-05
chrX	8194483	8194984	DiffBind	0	.	8.51	9.05	7.63	1.42	6.92e-06	4.08e-05
chr3R	25446399	25446900	DiffBind	0	.	6.59	7.13	5.71	1.42	7.13e-06	4.19e-05
chrX	8524888	8525389	DiffBind	0	.	6.96	7.5	6.08	1.42	8.02e-06	4.66e-05
chr3L	17857138	17857639	DiffBind	0	.	8.56	9.1	7.68	1.42	1.02e-05	5.84e-05
chr2L	13145470	13145971	DiffBind	0	.	6.68	7.22	5.8	1.42	1.59e-05	8.82e-05
chr3R	20556966	20557467	DiffBind	0	.	7.62	8.16	6.74	1.42	5.67e-05	0.000283
chr3L	11242662	11243163	DiffBind	0	.	9.02	9.56	8.15	1.42	9.43e-05	0.000452
chr2L	1643517	1644018	DiffBind	0	.	8.59	9.14	7.71	1.42	0.000111	0.000525
chr2L	20821481	20821982	DiffBind	0	.	10.86	11.4	9.98	1.42	0.000288	0.00123
chr3L	5657440	5657941	DiffBind	0	.	9.85	10.39	8.97	1.42	0.000558	0.00222
chr3R	4802303	4802804	DiffBind	0	.	8.2	8.74	7.33	1.41	9.28e-07	6.46e-06
chr2R	10264656	10265157	DiffBind	0	.	7.44	7.98	6.57	1.41	1.8e-06	1.18e-05
chrX	20230830	20231331	DiffBind	0	.	7.41	7.95	6.54	1.41	1.84e-06	1.21e-05
chr2R	16124877	16125378	DiffBind	0	.	8.59	9.13	7.71	1.41	4.94e-06	3e-05
chr2L	8521782	8522283	DiffBind	0	.	8.04	8.58	7.17	1.41	1.18e-05	6.68e-05
chr2R	7815213	7815714	DiffBind	0	.	6.4	6.94	5.53	1.41	1.79e-05	9.8e-05
chrX	9483553	9484054	DiffBind	0	.	6.49	7.03	5.63	1.41	2.02e-05	0.00011
chr2R	17108550	17109051	DiffBind	0	.	6.54	7.08	5.67	1.41	3.07e-05	0.000162
chr3R	10777289	10777790	DiffBind	0	.	6.53	7.07	5.66	1.41	3.14e-05	0.000165
chr2L	18459720	18460221	DiffBind	0	.	6.9	7.44	6.03	1.41	0.0001	0.000478
chr3R	17065254	17065755	DiffBind	0	.	10.59	11.13	9.72	1.41	0.000253	0.0011
chrX	16148939	16149440	DiffBind	0	.	10.87	11.41	10	1.41	0.000462	0.00189
chr2R	22647080	22647581	DiffBind	0	.	7.42	7.96	6.55	1.4	9.42e-07	6.55e-06
chr3L	16713579	16714080	DiffBind	0	.	7.72	8.25	6.86	1.4	1.14e-06	7.8e-06
chr3L	5355273	5355774	DiffBind	0	.	7.59	8.13	6.73	1.4	1.32e-06	8.91e-06
chr2L	2427881	2428382	DiffBind	0	.	7.22	7.76	6.35	1.4	1.58e-06	1.04e-05
chr4	56111	56612	DiffBind	0	.	7.77	8.3	6.91	1.4	2.65e-06	1.68e-05
chrX	15496602	15497103	DiffBind	0	.	6.97	7.51	6.11	1.4	3.55e-06	2.2e-05
chr2L	8009693	8010194	DiffBind	0	.	6.97	7.5	6.11	1.4	3.67e-06	2.27e-05
chr2R	21194620	21195121	DiffBind	0	.	6.94	7.47	6.07	1.4	4.17e-06	2.55e-05
chr3R	6198452	6198953	DiffBind	0	.	6.75	7.28	5.88	1.4	5.83e-06	3.48e-05
chr3L	7775440	7775941	DiffBind	0	.	7.24	7.78	6.38	1.4	9.73e-06	5.59e-05
chr3L	22720569	22721070	DiffBind	0	.	8.08	8.61	7.21	1.4	1.47e-05	8.19e-05
chr3R	16005124	16005625	DiffBind	0	.	7.57	8.1	6.71	1.4	1.78e-05	9.75e-05
chr3L	13949408	13949909	DiffBind	0	.	7.83	8.36	6.96	1.4	2.44e-05	0.000131
chrX	16404906	16405407	DiffBind	0	.	6.6	7.13	5.74	1.4	2.81e-05	0.000149
chrX	8906776	8907277	DiffBind	0	.	6.84	7.38	5.98	1.4	2.94e-05	0.000155
chr3L	15514286	15514787	DiffBind	0	.	10.05	10.59	9.19	1.4	0.00016	0.00073
chr3R	31748215	31748716	DiffBind	0	.	8.59	9.13	7.73	1.4	0.00024	0.00105
chr2L	5799514	5800015	DiffBind	0	.	10.21	10.74	9.34	1.4	0.000254	0.0011
chr2R	6644961	6645462	DiffBind	0	.	7.87	8.4	7.01	1.39	9.77e-07	6.76e-06
chr2R	6117440	6117941	DiffBind	0	.	8.15	8.69	7.3	1.39	1.73e-06	1.14e-05
chr3R	26229898	26230399	DiffBind	0	.	7.29	7.83	6.43	1.39	2.61e-06	1.66e-05
chr3R	23228271	23228772	DiffBind	0	.	7.91	8.44	7.05	1.39	2.71e-06	1.71e-05
chrX	6624964	6625465	DiffBind	0	.	6.97	7.51	6.11	1.39	3.25e-06	2.03e-05
chr2R	23671989	23672490	DiffBind	0	.	7.17	7.71	6.32	1.39	3.78e-06	2.33e-05
chr2L	8984833	8985334	DiffBind	0	.	6.89	7.42	6.03	1.39	3.92e-06	2.41e-05
chr2R	17857115	17857616	DiffBind	0	.	6.84	7.37	5.99	1.39	5.71e-06	3.42e-05
chr2L	8148561	8149062	DiffBind	0	.	6.7	7.23	5.85	1.39	6.72e-06	3.97e-05
chr3L	4232283	4232784	DiffBind	0	.	7.6	8.13	6.74	1.39	6.74e-06	3.98e-05
chrX	11427079	11427580	DiffBind	0	.	7	7.53	6.14	1.39	1.05e-05	6.03e-05
chr2L	21218515	21219016	DiffBind	0	.	7.99	8.53	7.14	1.39	1.56e-05	8.68e-05
chrX	11764507	11765008	DiffBind	0	.	6.62	7.15	5.76	1.39	1.8e-05	9.86e-05
chrX	1848752	1849253	DiffBind	0	.	6.85	7.39	6	1.39	3.17e-05	0.000166
chrX	15333079	15333580	DiffBind	0	.	9.19	9.72	8.34	1.39	5.47e-05	0.000273
chr3R	11948897	11949398	DiffBind	0	.	9.38	9.91	8.52	1.39	0.00012	0.000564
chrX	21068104	21068605	DiffBind	0	.	5.98	6.51	5.12	1.39	0.000135	0.000627
chrX	2010131	2010632	DiffBind	0	.	9.68	10.21	8.82	1.39	0.000272	0.00117
chr2L	13290493	13290994	DiffBind	0	.	10.3	10.84	9.44	1.39	0.000331	0.0014
chrX	3695433	3695934	DiffBind	0	.	11.04	11.58	10.19	1.39	0.000536	0.00215
chr3L	13084371	13084872	DiffBind	0	.	7.66	8.19	6.81	1.38	1.52e-06	1.01e-05
chr3L	15625576	15626077	DiffBind	0	.	8.15	8.68	7.31	1.38	2.64e-06	1.67e-05
chr2R	10251957	10252458	DiffBind	0	.	7.46	7.99	6.61	1.38	3.88e-06	2.39e-05
chr2L	1636475	1636976	DiffBind	0	.	7.61	8.14	6.76	1.38	4.88e-06	2.97e-05
chr2L	11271720	11272221	DiffBind	0	.	7.53	8.06	6.69	1.38	5.01e-06	3.04e-05
chr3L	10343818	10344319	DiffBind	0	.	7	7.53	6.15	1.38	6.69e-06	3.96e-05
chr3L	2798863	2799364	DiffBind	0	.	7.24	7.77	6.4	1.38	8.27e-06	4.8e-05
chr3R	25292776	25293277	DiffBind	0	.	8.81	9.34	7.96	1.38	1.17e-05	6.65e-05
chrX	4910367	4910868	DiffBind	0	.	8.31	8.84	7.46	1.38	1.76e-05	9.69e-05
chrX	20690326	20690827	DiffBind	0	.	7.33	7.86	6.48	1.38	1.77e-05	9.73e-05
chr3L	8553010	8553511	DiffBind	0	.	6.53	7.06	5.68	1.38	2.46e-05	0.000132
chrX	7709847	7710348	DiffBind	0	.	9.33	9.86	8.48	1.38	3.46e-05	0.00018
chr3R	9891528	9892029	DiffBind	0	.	6.57	7.1	5.73	1.38	4.11e-05	0.000211
chr2R	9284047	9284548	DiffBind	0	.	9.18	9.71	8.34	1.38	4.69e-05	0.000238
chr3R	5700990	5701491	DiffBind	0	.	7.9	8.43	7.05	1.38	5.47e-05	0.000273
chrX	16655447	16655948	DiffBind	0	.	8	8.53	7.15	1.38	7.4e-05	0.000362
chr3L	128787	129288	DiffBind	0	.	9.75	10.28	8.91	1.38	0.000147	0.000674
chr2R	21480602	21481103	DiffBind	0	.	9.46	9.99	8.61	1.38	0.000403	0.00167
chr2L	9175962	9176463	DiffBind	0	.	11.43	11.96	10.58	1.38	0.00062	0.00243
chr3R	14012581	14013082	DiffBind	0	.	7.5	8.03	6.66	1.37	1.84e-06	1.21e-05
chr3R	19091572	19092073	DiffBind	0	.	7.5	8.03	6.66	1.37	1.84e-06	1.21e-05
chr2L	8528797	8529298	DiffBind	0	.	7.15	7.68	6.31	1.37	3.66e-06	2.26e-05
chr3R	15985514	15986015	DiffBind	0	.	7.03	7.56	6.19	1.37	3.7e-06	2.28e-05
chrX	11616229	11616730	DiffBind	0	.	8.21	8.74	7.36	1.37	5.24e-06	3.16e-05
chr3R	30781744	30782245	DiffBind	0	.	8.7	9.23	7.86	1.37	1.43e-05	7.98e-05
chr2L	11037998	11038499	DiffBind	0	.	6.56	7.09	5.72	1.37	1.51e-05	8.41e-05
chr3L	17031932	17032433	DiffBind	0	.	6.77	7.3	5.93	1.37	1.57e-05	8.74e-05
chr2L	22756209	22756710	DiffBind	0	.	7.27	7.8	6.43	1.37	1.74e-05	9.57e-05
chr3R	9339525	9340026	DiffBind	0	.	8.42	8.95	7.58	1.37	4.44e-05	0.000227
chrX	12654046	12654547	DiffBind	0	.	8.52	9.05	7.68	1.37	4.94e-05	0.000249
chr3R	21156016	21156517	DiffBind	0	.	7.02	7.55	6.17	1.37	5.74e-05	0.000286
chr3R	21064911	21065412	DiffBind	0	.	9.16	9.69	8.32	1.37	9.19e-05	0.000441
chr3R	24050641	24051142	DiffBind	0	.	8.05	8.58	7.21	1.37	0.000187	0.000837
chr2R	17265125	17265626	DiffBind	0	.	9.89	10.42	9.05	1.37	0.000193	0.000862
chr3R	23921874	23922375	DiffBind	0	.	10.12	10.65	9.28	1.37	0.000204	0.000906
chr3L	11247800	11248301	DiffBind	0	.	11.16	11.69	10.32	1.37	0.000404	0.00167
chr3R	11760772	11761273	DiffBind	0	.	11.71	12.24	10.87	1.37	0.000496	0.00201
chr3R	24565619	24566120	DiffBind	0	.	11.61	12.14	10.77	1.37	0.000621	0.00243
chr2L	66689	67190	DiffBind	0	.	10.44	10.97	9.6	1.37	0.000661	0.00257
chrX	6068759	6069260	DiffBind	0	.	7.72	8.24	6.88	1.36	1.59e-05	8.82e-05
chr3R	20550721	20551222	DiffBind	0	.	8.22	8.75	7.39	1.36	1.7e-05	9.37e-05
chr2R	20919838	20920339	DiffBind	0	.	6.66	7.19	5.83	1.36	1.93e-05	0.000105
chr3L	17613951	17614452	DiffBind	0	.	9.67	10.19	8.83	1.36	2.63e-05	0.00014
chr3R	11655747	11656248	DiffBind	0	.	8.44	8.96	7.6	1.36	3.64e-05	0.000189
chr3R	16655582	16656083	DiffBind	0	.	7.46	7.98	6.63	1.36	3.92e-05	0.000202
chrX	2410765	2411266	DiffBind	0	.	8.66	9.19	7.83	1.36	4.41e-05	0.000225
chrX	11338843	11339344	DiffBind	0	.	8.69	9.21	7.85	1.36	7.6e-05	0.000371
chr3R	26098987	26099488	DiffBind	0	.	6.53	7.05	5.69	1.36	0.000105	0.000496
chrX	3861079	3861580	DiffBind	0	.	9.36	9.88	8.52	1.36	0.000155	0.00071
chr3L	1335148	1335649	DiffBind	0	.	9.62	10.14	8.78	1.36	0.000167	0.000757
chrX	2305849	2306350	DiffBind	0	.	11.46	11.98	10.62	1.36	0.000759	0.0029
chr3R	8187599	8188100	DiffBind	0	.	7.27	7.79	6.44	1.35	3.2e-06	2e-05
chr3R	25049918	25050419	DiffBind	0	.	8.53	9.05	7.71	1.35	5.24e-06	3.16e-05
chr2R	23697723	23698224	DiffBind	0	.	8.94	9.46	8.11	1.35	7.6e-06	4.44e-05
chr2L	11218939	11219440	DiffBind	0	.	6.94	7.47	6.11	1.35	1.19e-05	6.75e-05
chr3L	14634426	14634927	DiffBind	0	.	8.38	8.9	7.55	1.35	1.22e-05	6.94e-05
chr2L	2872699	2873200	DiffBind	0	.	6.88	7.41	6.06	1.35	1.24e-05	7.03e-05
chr3L	10697096	10697597	DiffBind	0	.	7.73	8.26	6.91	1.35	1.82e-05	9.97e-05
chr2L	20310816	20311317	DiffBind	0	.	9.23	9.75	8.41	1.35	2.18e-05	0.000118
chr2L	6708896	6709397	DiffBind	0	.	6.7	7.22	5.87	1.35	3.99e-05	0.000206
chr2L	6324284	6324785	DiffBind	0	.	8.87	9.4	8.04	1.35	4.02e-05	0.000207
chrX	19696879	19697380	DiffBind	0	.	7.88	8.4	7.06	1.35	4.79e-05	0.000242
chr2R	21502400	21502901	DiffBind	0	.	9.79	10.31	8.96	1.35	5.37e-05	0.000269
chrX	5419602	5420103	DiffBind	0	.	8.44	8.96	7.61	1.35	7.19e-05	0.000352
chrX	7960332	7960833	DiffBind	0	.	6.89	7.42	6.07	1.35	7.79e-05	0.000379
chr2R	17592928	17593429	DiffBind	0	.	9.35	9.88	8.53	1.35	9.28e-05	0.000445
chr2R	15913627	15914128	DiffBind	0	.	6.85	7.37	6.02	1.35	0.000242	0.00106
chr2L	7984021	7984522	DiffBind	0	.	10.64	11.16	9.81	1.35	0.000248	0.00108
chr3R	4478099	4478600	DiffBind	0	.	9.77	10.29	8.94	1.35	0.000307	0.0013
chr2L	8083520	8084021	DiffBind	0	.	10.83	11.36	10	1.35	0.000381	0.00158
chrX	18370994	18371495	DiffBind	0	.	10.75	11.27	9.92	1.35	0.000875	0.00328
chr2R	24882302	24882803	DiffBind	0	.	7.79	8.31	6.98	1.34	2.41e-06	1.54e-05
chrX	11600655	11601156	DiffBind	0	.	7.26	7.78	6.44	1.34	3.59e-06	2.22e-05
chr3R	6425920	6426421	DiffBind	0	.	7.57	8.09	6.75	1.34	3.63e-06	2.24e-05
chr3L	17379286	17379787	DiffBind	0	.	7.18	7.7	6.36	1.34	4.5e-06	2.75e-05
chr3L	14672051	14673016	DiffBind	0	.	8.31	8.83	7.48	1.34	5.33e-06	3.21e-05
chr2L	20864706	20865207	DiffBind	0	.	7.24	7.76	6.42	1.34	5.38e-06	3.24e-05
chr2R	15130708	15131209	DiffBind	0	.	7.47	7.99	6.65	1.34	6.1e-06	3.63e-05
chr2R	13896543	13897044	DiffBind	0	.	6.86	7.38	6.04	1.34	7.62e-06	4.45e-05
chrX	15709560	15710061	DiffBind	0	.	7.79	8.31	6.96	1.34	8.04e-06	4.67e-05
chr2R	7529268	7529769	DiffBind	0	.	7.37	7.89	6.55	1.34	8.09e-06	4.7e-05
chr2L	21753540	21754041	DiffBind	0	.	8.84	9.36	8.02	1.34	1.83e-05	0.0001
chr2L	18629042	18629543	DiffBind	0	.	7.47	7.99	6.65	1.34	1.92e-05	0.000105
chr2R	9970998	9971499	DiffBind	0	.	6.91	7.43	6.09	1.34	2.6e-05	0.000139
chr2L	8300624	8301125	DiffBind	0	.	7.95	8.47	7.13	1.34	2.87e-05	0.000152
chrX	6231792	6232293	DiffBind	0	.	8.11	8.63	7.3	1.34	3.95e-05	0.000204
chr3L	18162360	18162861	DiffBind	0	.	6.61	7.13	5.79	1.34	6.77e-05	0.000333
chr3R	10079220	10079721	DiffBind	0	.	9.05	9.57	8.23	1.34	0.000118	0.000555
chr3L	738934	739435	DiffBind	0	.	8.41	8.92	7.59	1.34	0.000178	0.000801
chr2R	13035189	13035690	DiffBind	0	.	9.62	10.14	8.79	1.34	0.000591	0.00234
chr3R	9057340	9057841	DiffBind	0	.	11.69	12.21	10.87	1.34	0.000692	0.00267
chr2R	22940908	22941409	DiffBind	0	.	7.51	8.02	6.69	1.33	2.74e-06	1.73e-05
chr2L	18150274	18150775	DiffBind	0	.	8.21	8.73	7.4	1.33	5.26e-06	3.17e-05
chr3R	11690912	11691413	DiffBind	0	.	7.18	7.7	6.37	1.33	5.83e-06	3.48e-05
chr2L	12404368	12404869	DiffBind	0	.	7.01	7.53	6.2	1.33	6.89e-06	4.07e-05
chr2R	6157910	6158757	DiffBind	0	.	8.4	8.91	7.58	1.33	8.29e-06	4.8e-05
chr2R	6219281	6219782	DiffBind	0	.	8.31	8.83	7.5	1.33	8.43e-06	4.88e-05
chr3R	10048558	10049059	DiffBind	0	.	7.44	7.96	6.63	1.33	8.71e-06	5.03e-05
chr3L	8028706	8029207	DiffBind	0	.	7.31	7.82	6.49	1.33	1.48e-05	8.25e-05
chrX	8049210	8049711	DiffBind	0	.	7.75	8.26	6.94	1.33	1.99e-05	0.000108
chr3L	8506604	8507105	DiffBind	0	.	7.25	7.77	6.44	1.33	2.13e-05	0.000115
chrX	8757674	8758175	DiffBind	0	.	8.34	8.85	7.53	1.33	3.42e-05	0.000179
chrX	10762402	10762903	DiffBind	0	.	7.28	7.8	6.47	1.33	3.55e-05	0.000185
chr3R	10680809	10681310	DiffBind	0	.	6.93	7.45	6.12	1.33	3.74e-05	0.000193
chr3R	17712696	17713197	DiffBind	0	.	9.01	9.53	8.2	1.33	4.41e-05	0.000225
chr3L	7821482	7821983	DiffBind	0	.	7.6	8.11	6.79	1.33	6.15e-05	0.000305
chr3R	30600572	30601073	DiffBind	0	.	8.57	9.09	7.76	1.33	8.98e-05	0.000432
chrX	11695201	11695702	DiffBind	0	.	8.31	8.83	7.5	1.33	0.000134	0.000622
chr3R	18917849	18918350	DiffBind	0	.	9.57	10.09	8.76	1.33	0.000176	0.000795
chr3R	29782238	29782739	DiffBind	0	.	9.62	10.14	8.81	1.33	0.000192	0.000859
chrX	11714061	11714562	DiffBind	0	.	10.46	10.98	9.65	1.33	0.000363	0.00152
chr3L	9761954	9762455	DiffBind	0	.	6.9	7.42	6.09	1.33	0.000378	0.00157
chr3L	18771363	18771864	DiffBind	0	.	11.97	12.48	11.15	1.33	0.000789	0.00299
chrX	10815569	10816070	DiffBind	0	.	10.16	10.68	9.34	1.33	0.000807	0.00305
chrX	7095958	7096459	DiffBind	0	.	7.6	8.12	6.79	1.32	5.4e-06	3.25e-05
chr3R	27129462	27129963	DiffBind	0	.	6.96	7.48	6.16	1.32	9.66e-06	5.56e-05
chrX	13995929	13996430	DiffBind	0	.	8.21	8.73	7.4	1.32	1.65e-05	9.09e-05
chr3R	16231612	16232113	DiffBind	0	.	8.64	9.15	7.83	1.32	2.02e-05	0.00011
chr2L	1654138	1654639	DiffBind	0	.	8.42	8.93	7.61	1.32	2.13e-05	0.000116
chr3L	9360209	9360710	DiffBind	0	.	8.67	9.18	7.87	1.32	2.83e-05	0.00015
chr3L	21886867	21887368	DiffBind	0	.	6.85	7.36	6.04	1.32	2.9e-05	0.000153
chr2L	5245426	5245927	DiffBind	0	.	6.55	7.06	5.74	1.32	3.07e-05	0.000162
chrX	5904219	5904720	DiffBind	0	.	8.29	8.81	7.49	1.32	3.12e-05	0.000164
chrX	6986572	6987073	DiffBind	0	.	8.85	9.37	8.05	1.32	3.22e-05	0.000169
chr3L	13007493	13007994	DiffBind	0	.	6.46	6.98	5.66	1.32	4.22e-05	0.000216
chr2L	11986888	11987389	DiffBind	0	.	8.76	9.28	7.96	1.32	5.05e-05	0.000254
chr3L	18019978	18020479	DiffBind	0	.	8	8.52	7.2	1.32	6.2e-05	0.000307
chr2L	8957901	8958402	DiffBind	0	.	8.79	9.3	7.98	1.32	7.04e-05	0.000345
chrX	10738661	10739162	DiffBind	0	.	9.56	10.07	8.76	1.32	0.000113	0.000533
chrX	15449383	15449884	DiffBind	0	.	7.58	8.09	6.78	1.32	0.000138	0.000642
chr4	1268376	1268877	DiffBind	0	.	6.59	7.1	5.78	1.32	0.000343	0.00144
chrX	7706556	7707057	DiffBind	0	.	10.22	10.74	9.42	1.32	0.000608	0.00239
chrX	2293283	2293784	DiffBind	0	.	11.29	11.81	10.49	1.32	0.000888	0.00332
chrX	19682860	19683361	DiffBind	0	.	11.23	11.75	10.42	1.32	0.0011	0.00401
chr3L	2881354	2881855	DiffBind	0	.	7.39	7.9	6.58	1.31	1.32e-05	7.44e-05
chr3L	21669905	21670406	DiffBind	0	.	6.79	7.3	5.99	1.31	1.62e-05	8.98e-05
chrX	175272	175773	DiffBind	0	.	6.92	7.43	6.12	1.31	2.15e-05	0.000117
chr3R	15853123	15853905	DiffBind	0	.	7.31	7.82	6.51	1.31	2.35e-05	0.000126
chr4	183572	184073	DiffBind	0	.	6.61	7.12	5.81	1.31	3.72e-05	0.000193
chr3R	24556783	24557284	DiffBind	0	.	7.9	8.41	7.11	1.31	4.03e-05	0.000207
chrX	15483179	15483680	DiffBind	0	.	7.83	8.34	7.03	1.31	4.47e-05	0.000228
chr3R	5076598	5077099	DiffBind	0	.	7.11	7.62	6.31	1.31	4.59e-05	0.000233
chrX	19146480	19146981	DiffBind	0	.	7.03	7.54	6.23	1.31	4.8e-05	0.000243
chr3R	8684175	8684676	DiffBind	0	.	6.6	7.11	5.8	1.31	5.43e-05	0.000272
chr3R	10686401	10686902	DiffBind	0	.	7.48	7.99	6.68	1.31	5.84e-05	0.000291
chrX	10546604	10547105	DiffBind	0	.	9.35	9.86	8.56	1.31	6.7e-05	0.000331
chr2L	14580815	14581316	DiffBind	0	.	7.76	8.27	6.96	1.31	7.21e-05	0.000353
chrX	12741929	12742430	DiffBind	0	.	7.24	7.75	6.44	1.31	0.000141	0.000653
chrX	19637771	19638272	DiffBind	0	.	8.9	9.41	8.1	1.31	0.000173	0.000781
chr2R	7418446	7418947	DiffBind	0	.	9.24	9.75	8.45	1.31	0.000214	0.000946
chr3L	18760521	18761022	DiffBind	0	.	9.13	9.64	8.33	1.31	0.000504	0.00204
chr3L	20186229	20186730	DiffBind	0	.	9.75	10.26	8.95	1.31	0.000563	0.00224
chr3L	11487160	11487661	DiffBind	0	.	11.35	11.86	10.55	1.31	0.00135	0.00477
chr3L	11327725	11328226	DiffBind	0	.	7.28	7.79	6.49	1.3	7.72e-06	4.5e-05
chr3L	22402732	22403233	DiffBind	0	.	7.46	7.97	6.67	1.3	9.41e-06	5.42e-05
chr2L	9224157	9224658	DiffBind	0	.	6.87	7.38	6.08	1.3	1.43e-05	8.02e-05
chr2R	15030014	15030515	DiffBind	0	.	7.23	7.74	6.44	1.3	1.48e-05	8.28e-05
chr3R	11851570	11852071	DiffBind	0	.	6.86	7.36	6.06	1.3	1.58e-05	8.76e-05
chr3R	13820468	13820969	DiffBind	0	.	7.09	7.6	6.29	1.3	1.76e-05	9.68e-05
chr3R	26032282	26032783	DiffBind	0	.	8.12	8.63	7.33	1.3	2.05e-05	0.000111
chrX	8419461	8419962	DiffBind	0	.	7.79	8.3	7	1.3	2.24e-05	0.000121
chr2L	12207553	12208054	DiffBind	0	.	6.85	7.36	6.06	1.3	2.26e-05	0.000122
chr2L	5742555	5743056	DiffBind	0	.	6.62	7.13	5.83	1.3	2.87e-05	0.000152
chr3L	22738278	22738779	DiffBind	0	.	6.76	7.27	5.96	1.3	3.67e-05	0.00019
chr3R	18573501	18574002	DiffBind	0	.	8.67	9.18	7.88	1.3	4.62e-05	0.000235
chr3L	21251380	21251881	DiffBind	0	.	6.79	7.29	6	1.3	4.68e-05	0.000237
chr2R	11100342	11100843	DiffBind	0	.	6.65	7.16	5.85	1.3	7.08e-05	0.000347
chr3R	18439086	18439587	DiffBind	0	.	7.3	7.81	6.51	1.3	7.5e-05	0.000366
chr2L	5301142	5301643	DiffBind	0	.	8.69	9.2	7.89	1.3	0.000133	0.000619
chr2L	7976699	7977200	DiffBind	0	.	9.29	9.8	8.5	1.3	0.000193	0.000863
chr3R	23048039	23048540	DiffBind	0	.	6.56	7.07	5.76	1.3	0.000264	0.00114
chr3R	27149961	27150462	DiffBind	0	.	9.48	9.99	8.69	1.3	0.000311	0.00132
chrX	18864785	18865286	DiffBind	0	.	9.67	10.18	8.88	1.3	0.000401	0.00166
chr3L	9696614	9697115	DiffBind	0	.	10.5	11.01	9.71	1.3	0.00073	0.0028
chrX	5754978	5755479	DiffBind	0	.	10.13	10.64	9.33	1.3	0.000772	0.00294
chr2R	10271493	10271994	DiffBind	0	.	7.91	8.41	7.12	1.29	8.67e-06	5.02e-05
chr3L	21256358	21256859	DiffBind	0	.	7.23	7.73	6.44	1.29	1.14e-05	6.5e-05
chr3R	19793590	19794091	DiffBind	0	.	7.04	7.55	6.26	1.29	1.56e-05	8.68e-05
chr2L	6423323	6423824	DiffBind	0	.	7.12	7.63	6.34	1.29	2.42e-05	0.00013
chrX	20656791	20657292	DiffBind	0	.	7.01	7.51	6.22	1.29	2.91e-05	0.000154
chr2R	22561510	22562011	DiffBind	0	.	7.51	8.01	6.72	1.29	5.65e-05	0.000282
chr2L	1927382	1927883	DiffBind	0	.	6.38	6.89	5.6	1.29	7.61e-05	0.000371
chr2R	5990027	5990528	DiffBind	0	.	6.56	7.07	5.77	1.29	8.52e-05	0.000411
chr3R	14100478	14100979	DiffBind	0	.	7.2	7.7	6.41	1.29	0.000115	0.000541
chr3R	13012437	13012938	DiffBind	0	.	10.41	10.91	9.62	1.29	0.00022	0.00097
chr3L	10665239	10665740	DiffBind	0	.	10.22	10.72	9.43	1.29	0.000573	0.00227
chrX	4411287	4411788	DiffBind	0	.	9.71	10.22	8.93	1.29	0.00101	0.00369
chr3L	21509578	21510079	DiffBind	0	.	7.4	7.9	6.62	1.28	7.1e-06	4.18e-05
chr2R	19617548	19618049	DiffBind	0	.	7.18	7.68	6.4	1.28	1.07e-05	6.12e-05
chr3L	2867278	2867779	DiffBind	0	.	7.26	7.76	6.48	1.28	1.48e-05	8.24e-05
chr3R	14019416	14019917	DiffBind	0	.	8.59	9.1	7.81	1.28	1.75e-05	9.61e-05
chr3L	1300211	1300712	DiffBind	0	.	6.8	7.3	6.02	1.28	2.35e-05	0.000127
chr3L	12391297	12391798	DiffBind	0	.	7.28	7.79	6.51	1.28	3.1e-05	0.000163
chrX	334633	335134	DiffBind	0	.	7.37	7.87	6.59	1.28	3.31e-05	0.000173
chr2R	12928207	12928708	DiffBind	0	.	7.57	8.07	6.79	1.28	5.02e-05	0.000253
chrX	21044476	21044977	DiffBind	0	.	6.82	7.32	6.05	1.28	5.33e-05	0.000267
chrX	10486453	10486954	DiffBind	0	.	6.5	7	5.73	1.28	6.95e-05	0.000341
chr2R	15027351	15027852	DiffBind	0	.	6.38	6.89	5.6	1.28	9.38e-05	0.000449
chrX	9977263	9977764	DiffBind	0	.	6.4	6.91	5.62	1.28	0.000129	0.0006
chr3R	13425094	13425595	DiffBind	0	.	6.84	7.34	6.06	1.28	0.000167	0.000757
chr2R	6220212	6220713	DiffBind	0	.	9.94	10.44	9.16	1.28	0.000255	0.00111
chr3R	19326291	19326792	DiffBind	0	.	8.59	9.1	7.81	1.28	0.000674	0.00261
chrX	4684301	4684802	DiffBind	0	.	10.57	11.08	9.8	1.28	0.000917	0.0034
chrX	9585255	9585756	DiffBind	0	.	11.43	11.94	10.65	1.28	0.00134	0.00474
chrX	6867969	6868470	DiffBind	0	.	11.16	11.66	10.38	1.28	0.00241	0.00781
chrX	15671181	15671682	DiffBind	0	.	7.53	8.03	6.76	1.27	1.51e-05	8.42e-05
chr3L	18101530	18102031	DiffBind	0	.	6.98	7.48	6.21	1.27	1.67e-05	9.2e-05
chr2L	17778250	17778751	DiffBind	0	.	6.96	7.46	6.19	1.27	1.75e-05	9.65e-05
chr3L	492418	492919	DiffBind	0	.	7.4	7.9	6.63	1.27	2.04e-05	0.000111
chr3L	11349591	11350092	DiffBind	0	.	6.69	7.19	5.92	1.27	3.8e-05	0.000196
chr2L	19136772	19137273	DiffBind	0	.	8.9	9.4	8.13	1.27	4.52e-05	0.00023
chr2R	22136608	22137109	DiffBind	0	.	8.32	8.82	7.55	1.27	6.37e-05	0.000315
chr2L	10457416	10457917	DiffBind	0	.	7.08	7.58	6.31	1.27	7.96e-05	0.000387
chr2R	24897410	24897911	DiffBind	0	.	6.87	7.37	6.09	1.27	8.06e-05	0.000391
chr2R	18442486	18442987	DiffBind	0	.	8.58	9.08	7.81	1.27	8.22e-05	0.000398
chr3L	15619672	15620173	DiffBind	0	.	7.93	8.44	7.16	1.27	8.22e-05	0.000398
chr3L	26012498	26012999	DiffBind	0	.	7.85	8.35	7.08	1.27	0.000153	0.0007
chr2L	12493111	12493612	DiffBind	0	.	6.41	6.91	5.64	1.27	0.000211	0.000933
chr3R	9603177	9603678	DiffBind	0	.	6.24	6.74	5.46	1.27	0.000243	0.00106
chr3R	9024903	9025404	DiffBind	0	.	8.02	8.52	7.25	1.27	0.000332	0.0014
chr2R	21705851	21706352	DiffBind	0	.	9.34	9.84	8.56	1.27	0.000456	0.00186
chr2L	166580	167081	DiffBind	0	.	9.53	10.03	8.76	1.27	0.00071	0.00273
chrX	3776288	3776789	DiffBind	0	.	10.76	11.26	9.98	1.27	0.00107	0.0039
chrX	9685559	9686060	DiffBind	0	.	10.57	11.07	9.8	1.27	0.00118	0.00425
chrX	9108613	9109114	DiffBind	0	.	7.78	8.28	7.01	1.26	1.3e-05	7.31e-05
chr2L	19323425	19323926	DiffBind	0	.	7.07	7.57	6.31	1.26	1.51e-05	8.41e-05
chr2R	10674919	10675420	DiffBind	0	.	7.01	7.51	6.25	1.26	2e-05	0.000109
chr3R	13465894	13466395	DiffBind	0	.	7.1	7.6	6.34	1.26	2.06e-05	0.000112
chr2R	16090957	16091458	DiffBind	0	.	6.9	7.4	6.14	1.26	3.29e-05	0.000172
chr3L	17534335	17534836	DiffBind	0	.	7.96	8.46	7.2	1.26	3.65e-05	0.000189
chrX	9500161	9500662	DiffBind	0	.	7.85	8.35	7.09	1.26	3.75e-05	0.000194
chr2L	14515175	14515676	DiffBind	0	.	6.63	7.13	5.87	1.26	4.7e-05	0.000238
chrX	10479024	10479525	DiffBind	0	.	8.1	8.59	7.34	1.26	6.45e-05	0.000319
chrX	12613071	12613572	DiffBind	0	.	6.68	7.18	5.92	1.26	6.97e-05	0.000342
chrX	13698899	13699400	DiffBind	0	.	6.64	7.13	5.87	1.26	9.87e-05	0.000471
chr2L	12678187	12678688	DiffBind	0	.	8.53	9.03	7.77	1.26	0.000124	0.000578
chr3R	18298103	18298604	DiffBind	0	.	9.34	9.83	8.57	1.26	0.000283	0.00121
chr3R	22065924	22066425	DiffBind	0	.	6.48	6.98	5.72	1.26	0.000541	0.00217
chrX	7097035	7097536	DiffBind	0	.	10.29	10.78	9.53	1.26	0.000893	0.00333
chrX	16333219	16333720	DiffBind	0	.	11.05	11.55	10.29	1.26	0.00112	0.00405
chr2R	22678374	22678875	DiffBind	0	.	11.32	11.82	10.56	1.26	0.00119	0.00429
chrX	4426633	4427134	DiffBind	0	.	11.77	12.26	11	1.26	0.00244	0.00788
chr3R	18747163	18747664	DiffBind	0	.	7.8	8.29	7.04	1.25	1.27e-05	7.16e-05
chr2R	14574392	14574893	DiffBind	0	.	8.16	8.65	7.4	1.25	1.27e-05	7.17e-05
chr2R	18349900	18350401	DiffBind	0	.	7.6	8.1	6.85	1.25	1.29e-05	7.27e-05
chr3L	13863228	13863729	DiffBind	0	.	6.93	7.43	6.18	1.25	2.52e-05	0.000135
chr3L	17003665	17004166	DiffBind	0	.	7.6	8.1	6.84	1.25	3.14e-05	0.000165
chr2L	13244454	13244955	DiffBind	0	.	6.8	7.29	6.04	1.25	3.8e-05	0.000196
chr3R	19318148	19318649	DiffBind	0	.	7.71	8.2	6.96	1.25	3.96e-05	0.000204
chr3R	27660199	27660700	DiffBind	0	.	6.87	7.36	6.12	1.25	4.37e-05	0.000223
chr3R	25295407	25295908	DiffBind	0	.	6.74	7.23	5.98	1.25	4.97e-05	0.00025
chr2L	2957700	2958201	DiffBind	0	.	8.01	8.51	7.25	1.25	9.08e-05	0.000436
chr2L	9193553	9194054	DiffBind	0	.	6.54	7.03	5.78	1.25	0.000102	0.000485
chr3R	5392567	5393068	DiffBind	0	.	7.17	7.66	6.41	1.25	0.000104	0.000493
chr3R	6407506	6408007	DiffBind	0	.	8.77	9.26	8.02	1.25	0.000105	0.000496
chr3L	140698	141199	DiffBind	0	.	8.85	9.35	8.1	1.25	0.000165	0.000748
chr3L	16288246	16288747	DiffBind	0	.	7.13	7.63	6.38	1.25	0.000217	0.000958
chr3R	24588809	24589310	DiffBind	0	.	9.09	9.58	8.33	1.25	0.000233	0.00102
chr2R	11903748	11904249	DiffBind	0	.	6.72	7.21	5.97	1.25	0.000235	0.00103
chr3R	30805623	30806124	DiffBind	0	.	9.2	9.69	8.44	1.25	0.000306	0.0013
chr3R	16273150	16273651	DiffBind	0	.	9.15	9.65	8.39	1.25	0.000367	0.00153
chrX	8873628	8874129	DiffBind	0	.	6.55	7.05	5.8	1.25	0.000377	0.00157
chr2R	9143661	9144162	DiffBind	0	.	7.33	7.82	6.57	1.25	0.00039	0.00162
chrX	6669695	6670196	DiffBind	0	.	7.35	7.85	6.6	1.25	0.000392	0.00163
chr2L	19158057	19158558	DiffBind	0	.	10.75	11.25	10	1.25	0.00083	0.00313
chr3R	23326124	23326625	DiffBind	0	.	5.95	6.44	5.19	1.25	0.00137	0.00481
chr2R	12996151	12996652	DiffBind	0	.	11.47	11.96	10.71	1.25	0.00155	0.00536
chrX	8057835	8058336	DiffBind	0	.	11	11.49	10.24	1.25	0.00167	0.0057
chr2R	19169837	19170826	DiffBind	0	.	8.07	8.57	7.32	1.24	1.39e-05	7.81e-05
chr3L	19268672	19269173	DiffBind	0	.	7.38	7.88	6.63	1.24	2.2e-05	0.000119
chr3L	7368279	7368780	DiffBind	0	.	8.1	8.59	7.35	1.24	2.25e-05	0.000122
chr2R	24945089	24945590	DiffBind	0	.	7.51	8	6.76	1.24	2.53e-05	0.000135
chr2L	17430852	17431353	DiffBind	0	.	7.08	7.57	6.33	1.24	2.74e-05	0.000146
chr2R	21884298	21884799	DiffBind	0	.	6.95	7.44	6.2	1.24	3.5e-05	0.000183
chr3L	8985958	8986459	DiffBind	0	.	7.34	7.83	6.59	1.24	3.64e-05	0.000189
chr4	879522	880023	DiffBind	0	.	6.81	7.3	6.07	1.24	4.1e-05	0.00021
chr2R	12172719	12173220	DiffBind	0	.	8	8.49	7.25	1.24	4.39e-05	0.000224
chr3R	22150544	22151045	DiffBind	0	.	6.68	7.17	5.93	1.24	6.09e-05	0.000302
chr2L	13976951	13977452	DiffBind	0	.	6.98	7.47	6.23	1.24	0.000108	0.000508
chr3R	14596416	14596917	DiffBind	0	.	6.58	7.07	5.83	1.24	0.000147	0.000675
chrX	10209603	10210104	DiffBind	0	.	7.7	8.19	6.95	1.24	0.000159	0.000727
chrX	2149987	2150488	DiffBind	0	.	7.09	7.58	6.34	1.24	0.000171	0.000775
chr3L	15825498	15825999	DiffBind	0	.	9.52	10.01	8.77	1.24	0.000178	0.000802
chr3R	22698244	22698745	DiffBind	0	.	6.41	6.9	5.67	1.24	0.000195	0.000871
chr3L	8023671	8024664	DiffBind	0	.	7.62	8.11	6.87	1.24	0.000197	0.000877
chrX	5429880	5430381	DiffBind	0	.	6.34	6.83	5.6	1.24	0.000201	0.000891
chrX	12737138	12737639	DiffBind	0	.	9.93	10.42	9.18	1.24	0.000213	0.000944
chr3R	22526639	22527140	DiffBind	0	.	6.6	7.09	5.84	1.24	0.000241	0.00105
chr2L	6088313	6088814	DiffBind	0	.	10.08	10.58	9.33	1.24	0.000589	0.00233
chrX	2125452	2125953	DiffBind	0	.	9.77	10.27	9.02	1.24	0.000623	0.00244
chr3R	18274904	18275405	DiffBind	0	.	9.78	10.27	9.03	1.24	0.000888	0.00332
chr3R	29287299	29287800	DiffBind	0	.	10.04	10.53	9.28	1.24	0.000917	0.0034
chr3R	16206918	16207419	DiffBind	0	.	10.03	10.52	9.28	1.24	0.00104	0.00381
chr2R	12958826	12959327	DiffBind	0	.	10.52	11.01	9.77	1.24	0.00107	0.00391
chrX	7604489	7604990	DiffBind	0	.	10.29	10.78	9.53	1.24	0.00129	0.00456
chr3L	9377322	9377823	DiffBind	0	.	10.91	11.4	10.16	1.24	0.00132	0.00468
chrX	5746742	5747243	DiffBind	0	.	10.95	11.44	10.2	1.24	0.00151	0.00523
chr3R	10599448	10599949	DiffBind	0	.	7.23	7.72	6.49	1.23	1.86e-05	0.000102
chr3L	1969310	1969811	DiffBind	0	.	8.17	8.66	7.43	1.23	2.41e-05	0.000129
chr3R	8854781	8855282	DiffBind	0	.	7.07	7.55	6.33	1.23	2.82e-05	0.00015
chr2R	13019320	13019821	DiffBind	0	.	7.67	8.16	6.93	1.23	2.87e-05	0.000152
chr2R	10735288	10735789	DiffBind	0	.	7.26	7.75	6.52	1.23	2.89e-05	0.000153
chrX	16792987	16793488	DiffBind	0	.	8.1	8.58	7.35	1.23	4.01e-05	0.000206
chr3L	19260435	19260936	DiffBind	0	.	7.89	8.38	7.15	1.23	4.71e-05	0.000238
chr3R	9932298	9932799	DiffBind	0	.	8.48	8.96	7.73	1.23	5.81e-05	0.000289
chrX	7252316	7252817	DiffBind	0	.	6.81	7.3	6.07	1.23	5.94e-05	0.000295
chr3R	29157829	29158330	DiffBind	0	.	8.47	8.95	7.72	1.23	6.47e-05	0.000319
chr2L	4846589	4847090	DiffBind	0	.	7.35	7.84	6.61	1.23	6.56e-05	0.000324
chr4	1088457	1088958	DiffBind	0	.	6.89	7.38	6.15	1.23	6.63e-05	0.000327
chrX	17581499	17582000	DiffBind	0	.	7.63	8.11	6.89	1.23	7.6e-05	0.000371
chr3R	29318476	29318977	DiffBind	0	.	7.99	8.48	7.24	1.23	7.81e-05	0.00038
chr2R	23935789	23936290	DiffBind	0	.	6.87	7.36	6.13	1.23	7.85e-05	0.000382
chr2L	4374972	4375473	DiffBind	0	.	6.95	7.43	6.21	1.23	8.33e-05	0.000403
chrX	635886	636387	DiffBind	0	.	8.79	9.28	8.05	1.23	0.000101	0.00048
chrX	7082290	7082791	DiffBind	0	.	7.56	8.04	6.81	1.23	0.000126	0.000586
chr3L	12082363	12082864	DiffBind	0	.	6.65	7.14	5.91	1.23	0.000194	0.000867
chr2L	15746555	15747056	DiffBind	0	.	7.47	7.96	6.73	1.23	0.000266	0.00115
chrX	4617180	4617681	DiffBind	0	.	9.39	9.88	8.65	1.23	0.000398	0.00165
chr2R	9819928	9820429	DiffBind	0	.	9.31	9.79	8.57	1.23	0.000403	0.00167
chr3R	19153474	19153975	DiffBind	0	.	6.42	6.91	5.68	1.23	0.000475	0.00193
[truncated: 2,501 more rows]
