# Supplementary material for: The nanoCUT&RUN technique visualizes telomeric chromatin in Drosophila
Source: PLoS Genet. 2022 Sep 1;18(9):e1010351. doi: 10.1371/journal.pgen.1010351 (PMC9473618; doi:10.1371/journal.pgen.1010351)
Supplement: S5 Table — IDR output table based on MACS2 peak calling, for HipHop protein between the biological replicates. The score column represents the scaled IDR value and is used for IDR cutoff, peaks with IDR<0.05 have score>540. (CSV) [file pgen.1010351.s015.csv]

chromosome	start	end	name	score	strand	signal_value	p-value	q-value	summit	localIDR	globalIDR	rep1_chromStart	rep1_chromEnd	rep1_signalValue	rep1_summit	rep2_chromStart	rep2_chromEnd	rep2_signalValue	rep2_summit
X_1	57579	59922	.	1000	.	-1	6616.44238	-1	1259	5.00	5.00	57687	59889	6616.44238	1011	57579	59922	13888.20996	1107
2R_21	21602367	21603115	.	1000	.	-1	5744.00342	-1	325	5.00	5.00	21602371	21603067	5744.00342	323	21602367	21603115	11218.54688	323
X_1	113773	116662	.	1000	.	-1	2930.51001	-1	1892	5.00	5.00	113830	116445	2930.51001	1393	113773	116662	6302.57617	1446
2L_1	11925	14352	.	1000	.	-1	2436.31177	-1	1976	5.00	5.00	12110	14333	2436.31177	962	11925	14352	5426.25000	1150
Y_scaffold4	15563	18502	.	1000	.	-1	1998.26550	-1	2122	5.00	5.00	15630	18464	1998.26550	1079	15563	18502	5161.04639	1224
2L_1	7112	7686	.	1000	.	-1	1696.55688	-1	176	4.90	5.00	7116	7608	1696.55688	171	7112	7686	3060.29272	178
Y_scaffold4	23063	23508	.	1000	.	-1	1312.64258	-1	290	4.55	5.00	23064	23507	1312.64258	291	23063	23508	2519.57056	288
4_2	1303477	1304284	.	1000	.	-1	1270.77283	-1	374	4.55	4.99	1303520	1304226	1270.77283	330	1303477	1304284	2801.39844	376
Y_scaffold4	64047	64805	.	1000	.	-1	937.31903	-1	369	4.32	4.84	64121	64741	937.31903	297	64047	64805	2181.44238	368
X_1	71708	73551	.	1000	.	-1	821.07239	-1	965	4.18	4.71	71735	73499	821.07239	889	71708	73551	1565.74829	919
2R_21	21663071	21663696	.	1000	.	-1	784.03619	-1	346	4.17	4.62	21663139	21663652	784.03619	279	21663071	21663696	2141.63379	345
2R_21	21621223	21621616	.	1000	.	-1	569.97601	-1	237	3.93	4.50	21621321	21621609	569.97601	139	21621223	21621616	1135.20532	237
2R_21	21640417	21640869	.	1000	.	-1	520.91663	-1	167	3.92	4.41	21640446	21640819	520.91663	137	21640417	21640869	1153.52356	168
Y_scaffold4	1336266	1337970	.	1000	.	-1	467.59610	-1	314	3.71	4.15	1336270	1337967	467.59610	979	1336266	1337970	894.17987	984
Contig21	3	867	.	1000	.	-1	461.02368	-1	217	3.78	4.26	14	600	461.02368	202	3	867	1002.77991	222
Contig21	106298	106811	.	1000	.	-1	436.24326	-1	316	3.62	4.03	106392	106785	436.24326	220	106298	106811	875.37866	318
X_1	61269	62618	.	1000	.	-1	399.03854	-1	978	3.65	4.07	61327	62579	399.03854	592	61269	62618	917.43640	652
Y_scaffold4	1263515	1265343	.	1000	.	-1	383.01950	-1	594	3.80	4.33	1263535	1265314	383.01950	840	1263515	1265343	1389.21289	856
Contig79	46225	48648	.	1000	.	-1	347.79602	-1	1929	3.73	4.20	46236	48583	347.79602	1109	46225	48648	1280.26843	1006
Y_scaffold4	92688	93348	.	1000	.	-1	337.99390	-1	369	3.58	3.99	92752	93261	337.99390	304	92688	93348	962.85187	371
dmel_mitochondrion_genome	1234	7864	.	1000	.	-1	316.16830	-1	6252	3.40	3.94	1234	7864	972.71320	3282	1328	7714	316.16830	1055
X_1	63238	64152	.	1000	.	-1	311.38791	-1	372	3.35	3.81	63240	64050	311.38791	363	63238	64152	666.38525	377
2R_21	21607771	21608828	.	1000	.	-1	285.31729	-1	417	3.35	3.81	21607873	21608753	285.31729	446	21607771	21608828	674.55420	556
X_1	53309	54910	.	1000	.	-1	277.13959	-1	844	3.37	3.89	53336	54908	277.13959	843	53309	54910	782.68866	874
2R_21	21606337	21606799	.	1000	.	-1	272.49280	-1	286	3.25	3.69	21606350	21606777	272.49280	275	21606337	21606799	623.19714	285
2R_21	21628143	21629505	.	1000	.	-1	270.17667	-1	613	3.69	4.11	21628395	21629491	270.17667	616	21628143	21629505	3387.47729	617
Y_scaffold4	33248	34128	.	1000	.	-1	265.71982	-1	629	3.27	3.71	33314	34099	265.71982	380	33248	34128	727.87988	446
dmel_mitochondrion_genome	10392	13586	.	1000	.	-1	238.87988	-1	672	3.32	3.78	10392	13586	1976.02246	1710	10495	13508	238.87988	757
2R_21	21659699	21661643	.	1000	.	-1	216.11273	-1	678	3.29	3.74	21659716	21661628	216.11273	1009	21659699	21661643	820.91876	1040
Y_scaffold4	89789	90247	.	1000	.	-1	180.79340	-1	248	3.08	3.64	89849	90201	180.79340	189	89789	90247	472.43680	247
dmel_mitochondrion_genome	13942	14770	.	1000	.	-1	173.82689	-1	321	3.07	3.58	13942	14770	1582.99304	389	14005	14594	173.82689	331
dmel_mitochondrion_genome	8276	9152	.	1000	.	-1	170.60075	-1	433	3.04	3.55	8276	9152	1488.63379	430	8487	8992	170.60075	225
Y_scaffold4	98817	105739	.	1000	.	-1	164.27249	-1	585	3.07	3.61	98937	105669	164.27249	3442	98817	105739	574.08716	3540
X_1	5539	6166	.	1000	.	-1	146.19786	-1	434	3.02	3.52	5794	6135	146.19786	181	5539	6166	469.92392	433
4_2	1307956	1308376	.	1000	.	-1	126.79762	-1	210	2.96	3.48	1307976	1308374	126.79762	191	1307956	1308376	327.63773	209
2R_21	21617011	21617643	.	1000	.	-1	92.15154	-1	327	2.96	3.46	21617098	21617587	92.15154	246	21617011	21617643	380.44302	322
4_2	1280963	1284288	.	1000	.	-1	89.55259	-1	2587	2.85	3.40	1281052	1284227	89.55259	968	1280963	1284288	273.54126	1478
Y_scaffold4	106559	107585	.	1000	.	-1	87.83187	-1	758	2.89	3.43	106683	107504	87.83187	416	106559	107585	321.89117	543
2L_1	47647	49858	.	1000	.	-1	80.20971	-1	263	2.77	3.36	47669	49816	80.20971	1199	47647	49858	222.02606	1233
4_2	1287941	1288419	.	1000	.	-1	68.76655	-1	217	2.74	3.30	1287953	1288377	68.76655	215	1287941	1288419	186.29550	207
X_1	107244	109740	.	1000	.	-1	68.76655	-1	1047	2.48	3.09	107856	109716	68.76655	1209	107244	109740	90.44144	1097
2R_21	21642766	21643589	.	1000	.	-1	62.72013	-1	259	2.46	3.06	21642849	21643199	210.65887	169	21642766	21643589	62.72013	473
4_2	1289276	1289826	.	1000	.	-1	61.69400	-1	287	2.75	3.33	1289369	1289724	61.69400	191	1289276	1289826	252.82295	290
2L_1	4819	5451	.	1000	.	-1	53.37443	-1	404	2.64	3.26	4822	5397	53.37443	403	4819	5451	177.38136	403
2R_21	21622790	21624615	.	932	.	-1	52.09796	-1	1399	1.53	2.25	21623798	21624561	6761.93604	392	21622790	21624615	52.09796	786
2R_21	21635185	21635554	.	1000	.	-1	51.17078	-1	124	2.64	3.23	21635186	21635455	51.17078	121	21635185	21635554	180.33975	126
Y_scaffold4	78152	81285	.	1000	.	-1	43.34549	-1	1348	2.57	3.15	78186	80977	43.34549	1327	78152	81285	138.33086	1391
2R_21	21611192	21611714	.	1000	.	-1	41.28391	-1	291	2.62	3.20	21611236	21611663	41.28391	239	21611192	21611714	182.31920	299
Contig119	30678	31041	.	1000	.	-1	38.58588	-1	191	2.42	3.03	30712	31015	38.58588	149	30678	31041	90.54034	199
Y_scaffold4	109472	111028	.	1000	.	-1	35.29779	-1	914	2.25	2.89	109491	110109	35.29779	314	109472	111028	39.58837	665
4_2	1239569	1259860	.	1000	.	-1	31.94346	-1	17963	2.50	3.12	1239602	1259776	31.94346	9754	1239569	1259860	117.64867	10127
Y_Contig104	23392	23800	.	1000	.	-1	31.48146	-1	220	2.41	3.00	23449	23751	31.48146	165	23392	23800	92.17314	218
2R_21	1303178	1303707	.	1000	.	-1	30.85964	-1	173	2.24	2.87	1303197	1303474	30.85964	155	1303178	1303707	44.71911	172
2L_1	18986929	18987995	.	1000	.	-1	30.85358	-1	434	2.10	2.76	18986929	18987773	30.85358	401	18986938	18987995	31.75958	458
Y_Contig29	53786	54922	.	1000	.	-1	30.24197	-1	308	2.58	3.17	53963	54240	30.24197	137	53786	54922	275.74603	302
Y_scaffold4	108577	109000	.	1000	.	-1	27.81383	-1	219	2.31	2.92	108618	108953	27.81383	153	108577	109000	92.17314	244
Contig119	31639	32785	.	1000	.	-1	27.21762	-1	444	2.31	2.95	31747	32727	27.21762	558	31639	32785	104.68648	636
2R_21	21648992	21649907	.	1000	.	-1	25.45568	-1	328	2.33	2.97	21649040	21649453	25.45568	282	21648992	21649907	183.31116	327
4_2	1260385	1280554	.	1000	.	-1	24.87742	-1	17772	2.11	2.78	1260466	1280486	24.87742	6164	1260385	1280554	71.64736	9546
Contig79	34288	35369	.	1000	.	-1	24.87742	-1	785	2.19	2.81	34510	35297	24.87742	346	34288	35369	95.46436	579
Y_scaffold4	123354	123797	.	1000	.	-1	24.87742	-1	194	2.20	2.84	123393	123700	24.87742	153	123354	123797	106.38953	196
3L_1	614484	615142	.	1000	.	-1	24.65397	-1	466	1.87	2.65	614485	615142	28.72008	472	614484	615142	24.65397	459
3R_28	21886550	21887420	.	1000	.	-1	23.73421	-1	325	1.84	2.62	21886550	21887420	23.73421	296	21886625	21887403	26.25861	279
2R_21	1359372	1363449	.	1000	.	-1	22.71998	-1	2122	1.91	2.69	1359373	1363402	22.71998	2188	1359372	1363449	35.57875	2409
2R_21	9283239	9284632	.	997	.	-1	22.38774	-1	461	1.66	2.40	9283239	9284295	23.81480	421	9283286	9284632	22.38774	454
X_1	84447	86493	.	1000	.	-1	22.05618	-1	344	2.00	2.72	84470	86456	22.05618	1178	84447	86493	91.35567	1200
3L_1	23929846	23930171	.	1000	.	-1	21.50630	-1	153	1.83	2.58	23929882	23930171	21.50630	125	23929846	23930130	32.88245	146
2R_21	10571818	10572370	.	964	.	-1	21.46167	-1	384	1.61	2.32	10571818	10572370	21.46167	388	10572012	10572347	22.45286	186
3L_1	635201	635706	.	1000	.	-1	20.74004	-1	166	1.82	2.55	635201	635706	20.74004	183	635203	635637	37.42269	147
3R_28	7626077	7626664	.	986	.	-1	20.19367	-1	338	1.65	2.37	7626135	7626664	30.55182	276	7626077	7626605	20.19367	343
2L_1	5934570	5935136	.	974	.	-1	20.19231	-1	139	1.62	2.35	5934571	5935024	20.19231	142	5934570	5935136	24.25563	136
2R_21	18027222	18029548	.	954	.	-1	20.00328	-1	1193	1.60	2.30	18027222	18029544	20.00328	1316	18027229	18029548	24.32123	566
Y_scaffold4	120872	122808	.	1000	.	-1	19.88635	-1	1207	1.79	2.52	121135	122775	19.88635	470	120872	122808	62.72013	1101
2L_1	16563893	16564437	.	943	.	-1	19.88508	-1	373	1.53	2.27	16563893	16564418	19.88508	375	16563917	16564437	22.61531	347
3L_1	1388170	1388512	.	1000	.	-1	19.59126	-1	146	1.69	2.46	1388170	1388506	19.59126	142	1388170	1388512	34.28058	150
X_1	206053	206824	.	1000	.	-1	19.35645	-1	225	1.75	2.49	206146	206739	19.35645	132	206053	206824	88.10736	225
2L_1	16918833	16919614	.	901	.	-1	19.05872	-1	425	1.41	2.17	16919013	16919614	19.05872	252	16918833	16919436	19.89937	418
2R_21	21099419	21100059	.	880	.	-1	18.93597	-1	286	1.37	2.12	21099419	21100059	18.93597	285	21099452	21099849	19.26527	255
2L_1	33982	46736	.	1000	.	-1	18.84824	-1	846	1.69	2.43	34021	46481	18.84824	6870	33982	46736	76.60291	6928
2L_1	4837609	4840105	.	913	.	-1	18.64859	-1	801	1.49	2.20	4837609	4840018	26.67083	1041	4837731	4840105	18.64859	922
X_1	6228490	6228944	.	922	.	-1	17.95321	-1	297	1.52	2.22	6228490	6228906	17.95321	288	6228650	6228944	28.14175	147
X_1	2302737	2303493	.	869	.	-1	17.62825	-1	272	1.34	2.10	2302737	2303493	17.62825	283	2302836	2303454	20.18443	162
3R_28	802722	803765	.	831	.	-1	17.34432	-1	779	1.29	2.00	803042	803765	19.63835	487	802722	803713	17.34432	751
Y_scaffold4	11902	13269	.	414	.	-1	17.28889	-1	640	0.46	1.00	12151	13260	17.28889	664	11902	13269	8633.04395	641
3R_28	13985236	13985626	.	822	.	-1	16.85827	-1	197	1.26	1.98	13985236	13985626	16.85827	180	13985238	13985613	19.77139	213
3L_1	10862513	10863334	.	840	.	-1	16.58439	-1	379	1.30	2.03	10862513	10863334	24.35989	353	10862713	10863223	16.58439	205
3L_1	18840779	18841482	.	891	.	-1	16.53439	-1	160	1.41	2.15	18840781	18841482	16.53439	289	18840779	18841425	36.38063	161
X_1	936348	937242	.	850	.	-1	16.47687	-1	164	1.31	2.05	936354	937190	16.47687	164	936348	937242	23.31131	295
3_scaffold1	2445574	2446038	.	806	.	-1	16.28720	-1	235	1.25	1.94	2445574	2446038	16.28720	298	2445574	2446023	21.33148	173
X_1	4690418	4691164	.	860	.	-1	16.28720	-1	224	1.34	2.07	4690418	4691164	16.28720	241	4690454	4690892	26.06724	171
4_2	208821	211501	.	789	.	-1	16.27556	-1	1523	1.19	1.90	209416	210929	16.27556	875	208821	211501	18.85129	978
3L_1	1732870	1733863	.	798	.	-1	16.22358	-1	471	1.23	1.92	1732870	1733785	22.78417	423	1732921	1733863	16.22358	468
3R_28	3958498	3959238	.	765	.	-1	15.96314	-1	169	1.13	1.84	3958498	3958859	18.22372	162	3958539	3959238	15.96314	135
3L_1	16606489	16607043	.	814	.	-1	15.83422	-1	179	1.26	1.96	16606528	16607016	15.83422	144	16606489	16607043	23.09086	175
Contig94	11930	12226	.	757	.	-1	15.78235	-1	160	1.12	1.82	11930	12202	18.31015	158	11934	12226	15.78235	159
X_1	1136174	1136578	.	749	.	-1	15.68497	-1	147	1.10	1.81	1136190	1136578	15.68497	137	1136174	1136525	17.06374	141
X_1	11699694	11700453	.	773	.	-1	15.66526	-1	256	1.15	1.86	11699698	11700453	19.88635	241	11699694	11700092	15.66526	268
3L_1	8688127	8688832	.	781	.	-1	15.59221	-1	348	1.18	1.88	8688171	8688782	15.59221	356	8688127	8688832	19.86357	296
2L_1	3658870	3659420	.	715	.	-1	15.50648	-1	189	1.07	1.72	3658870	3659365	17.42293	189	3658922	3659420	15.50648	138
2R_21	17970034	17971259	.	660	.	-1	15.38429	-1	635	0.98	1.59	17970239	17971208	15.56960	434	17970034	17971259	15.38429	645
2R_21	6700623	6700973	.	734	.	-1	15.34653	-1	187	1.08	1.77	6700623	6700973	18.46429	184	6700630	6700935	15.34653	184
X_1	16338550	16339930	.	727	.	-1	15.33197	-1	353	1.08	1.75	16338550	16339899	15.33197	617	16338730	16339930	17.09833	422
X_1	21740436	21740929	.	691	.	-1	15.30761	-1	133	1.04	1.67	21740451	21740874	15.30761	115	21740436	21740929	16.48584	137
X_10	29472	30248	.	742	.	-1	15.30371	-1	603	1.10	1.79	29495	30230	15.30371	333	29472	30248	18.17389	360
2R_21	19002325	19003066	.	697	.	-1	14.93605	-1	508	1.06	1.68	19002480	19003066	26.85837	367	19002325	19003017	14.93605	495
3R_28	12098681	12101345	.	645	.	-1	14.82084	-1	821	0.94	1.56	12098681	12101345	15.57877	1070	12098786	12101320	14.82084	965
X_1	9138544	9139082	.	709	.	-1	14.71811	-1	164	1.07	1.71	9138574	9138925	14.71811	141	9138544	9139082	18.54056	157
Contig5	295773	296192	.	675	.	-1	14.70361	-1	234	1.01	1.63	295884	296192	14.70361	134	295773	296139	16.56323	223
3L_1	8437892	8438641	.	630	.	-1	14.51419	-1	135	0.91	1.52	8437892	8438641	14.51419	130	8437906	8438492	15.00744	127
2R_21	9881350	9882172	.	665	.	-1	14.47835	-1	404	0.99	1.60	9881350	9882172	23.56024	403	9881392	9882111	14.47835	364
2L_1	4248984	4249807	.	650	.	-1	14.36568	-1	217	0.97	1.57	4249022	4249807	19.13631	173	4248984	4249786	14.36568	224
Contig79	25641	26059	.	721	.	-1	14.35069	-1	282	1.08	1.74	25694	26009	14.35069	220	25641	26059	34.07034	291
X_1	4934420	4934932	.	703	.	-1	14.35069	-1	329	1.07	1.69	4934575	4934877	14.35069	173	4934420	4934932	36.48848	330
3R_28	12919867	12920641	.	640	.	-1	14.27843	-1	390	0.91	1.54	12919918	12920631	28.12218	384	12919867	12920641	14.27843	346
X_1	16454206	16454830	.	681	.	-1	14.20205	-1	308	1.03	1.64	16454206	16454787	14.20205	306	16454310	16454830	20.30975	379
3R_28	4034093	4034543	.	635	.	-1	14.10838	-1	286	0.91	1.53	4034093	4034543	22.66389	284	4034104	4034537	14.10838	278
3L_1	3144413	3145689	.	582	.	-1	14.01296	-1	348	0.79	1.40	3144648	3145620	14.08615	354	3144413	3145689	14.01296	707
3L_1	18838291	18839297	.	686	.	-1	14.00184	-1	808	1.04	1.65	18838402	18839294	14.00184	438	18838291	18839297	25.50759	576
2R_21	15103683	15104272	.	591	.	-1	13.90558	-1	234	0.82	1.43	15103744	15104224	13.90558	207	15103683	15104272	14.42054	200
2L_1	16299962	16300957	.	625	.	-1	13.88792	-1	550	0.87	1.51	16300118	16300861	24.55984	250	16299962	16300957	13.88792	695
3R_28	27960164	27962904	.	670	.	-1	13.88090	-1	1721	1.00	1.61	27960835	27962839	13.88090	574	27960164	27962904	38.33830	1305
4_2	1221733	1237847	.	655	.	-1	13.88090	-1	11971	0.98	1.58	1221788	1237794	13.88090	8064	1221733	1237847	53.17443	7841
3R_28	18230064	18230858	.	610	.	-1	13.79714	-1	273	0.84	1.47	18230064	18230814	16.03208	288	18230147	18230858	13.79714	175
3L_1	16061211	16063031	.	569	.	-1	13.56419	-1	362	0.75	1.37	16061211	16063031	28.88093	642	16061258	16062303	13.56419	569
2R_21	13693409	13694694	.	615	.	-1	13.48848	-1	538	0.85	1.48	13693409	13694694	17.64611	547	13693632	13694576	13.48848	337
X_1	16222726	16223598	.	565	.	-1	13.46883	-1	526	0.75	1.36	16222726	16223593	28.56552	352	16222734	16223598	13.46883	520
3R_28	12762890	12763639	.	556	.	-1	13.42607	-1	340	0.73	1.34	12762890	12763594	13.54176	354	12762900	12763639	13.42607	339
3L_1	9053705	9054605	.	578	.	-1	13.41727	-1	433	0.77	1.39	9053705	9054605	14.40613	467	9053757	9054557	13.41727	348
3_scaffold1	737950	738274	.	605	.	-1	13.41701	-1	166	0.83	1.46	737959	738263	13.41701	164	737950	738274	15.12422	159
Y_scaffold4	93981	95489	.	620	.	-1	13.41701	-1	253	0.86	1.49	94029	95462	13.41701	331	93981	95489	79.35780	855
3R_28	10581921	10582885	.	600	.	-1	13.39060	-1	391	0.82	1.45	10581921	10582885	17.07815	418	10581952	10582624	13.39060	369
Y_scaffold4	125655	126270	.	573	.	-1	12.95908	-1	293	0.76	1.38	125743	126206	12.95908	255	125655	126270	73.17024	244
3L_1	694485	695267	.	517	.	-1	12.94778	-1	313	0.67	1.25	694661	695061	12.94778	138	694485	695267	12.98898	312
3R_28	23144139	23144824	.	528	.	-1	12.85816	-1	250	0.68	1.27	23144171	23144569	13.38855	250	23144139	23144824	12.85816	219
2R_21	9867430	9867976	.	544	.	-1	12.79959	-1	329	0.70	1.31	9867430	9867976	23.03222	341	9867530	9867941	12.79959	217
2L_1	3403209	3403713	.	596	.	-1	12.65195	-1	205	0.82	1.44	3403310	3403713	12.65195	107	3403209	3403677	20.16927	202
3L_10	1044355	1044848	.	510	.	-1	12.53757	-1	255	0.65	1.23	1044421	1044834	13.41701	201	1044355	1044848	12.53757	243
X_1	17832695	17833399	.	548	.	-1	12.53757	-1	526	0.71	1.32	17832695	17833399	16.28720	514	17832954	17833390	12.53757	280
4_2	796604	797188	.	587	.	-1	12.50721	-1	201	0.81	1.41	796632	796960	12.50721	170	796604	797188	20.82654	204
3R_28	21769038	21769575	.	500	.	-1	12.48349	-1	337	0.63	1.21	21769066	21769575	12.48349	343	21769038	21769553	12.81385	303
3L_1	18017599	18018337	.	491	.	-1	12.48114	-1	351	0.63	1.18	18017599	18018081	12.98774	352	18017621	18018337	12.48114	328
3R_28	21761431	21762308	.	497	.	-1	12.45644	-1	316	0.63	1.20	21761431	21762308	12.45644	366	21761479	21761881	12.84346	218
2R_21	13777847	13778343	.	525	.	-1	12.44541	-1	219	0.67	1.26	13777847	13778343	14.45912	241	13777880	13778240	12.44541	164
2L_1	5430972	5431429	.	560	.	-1	12.42460	-1	213	0.75	1.35	5431056	5431429	12.42460	146	5430972	5431370	15.62911	197
2L_1	9217317	9217714	.	532	.	-1	12.35142	-1	152	0.68	1.28	9217327	9217599	12.35142	136	9217317	9217714	14.18876	159
3L_1	24565309	24565734	.	552	.	-1	12.32636	-1	161	0.73	1.33	24565346	24565734	12.32636	139	24565309	24565705	28.44045	146
X_9	26939	27292	.	485	.	-1	12.10830	-1	185	0.61	1.17	26939	27292	20.09861	175	26997	27292	12.10830	137
2L_1	1092991	1093850	.	462	.	-1	12.03530	-1	365	0.59	1.11	1092991	1093850	12.96062	352	1093123	1093732	12.03530	246
3R_28	25184299	25185568	.	427	.	-1	12.03530	-1	473	0.48	1.03	25184299	25185568	26.85837	486	25184416	25185119	12.03530	344
3R_28	20462729	20463348	.	482	.	-1	11.91569	-1	482	0.61	1.16	20463044	20463348	16.48484	165	20462729	20463332	11.91569	484
2L_1	11859361	11859984	.	443	.	-1	11.88814	-1	417	0.53	1.07	11859361	11859984	21.93064	483	11859571	11859983	11.88814	142
3L_1	14193219	14193722	.	479	.	-1	11.87344	-1	304	0.60	1.15	14193219	14193676	11.87344	276	14193289	14193722	12.84709	263
2R_21	10125951	10126733	.	467	.	-1	11.84465	-1	135	0.59	1.13	10125955	10126733	13.77755	278	10125951	10126698	11.84465	287
3R_28	27873621	27875480	.	379	.	-1	11.84000	-1	1304	0.38	0.91	27874655	27875342	29.71636	270	27873621	27875480	11.84000	1077
2R_21	10475345	10477444	.	540	.	-1	11.78949	-1	858	0.70	1.30	10475345	10477444	11.78949	1060	10475354	10477160	16.29655	838
Contig135	145999	146765	.	464	.	-1	11.77828	-1	222	0.59	1.12	146025	146765	13.95231	221	145999	146368	11.77828	197
3R_28	27654817	27656715	.	504	.	-1	11.77231	-1	769	0.64	1.21	27655137	27656175	11.77231	607	27654817	27656715	30.01480	931
3L_1	1532823	1533718	.	536	.	-1	11.71705	-1	362	0.70	1.29	1532823	1533718	11.71705	394	1532841	1533672	19.26527	551
X_1	8144644	8145787	.	507	.	-1	11.71705	-1	663	0.65	1.22	8144650	8145787	11.71705	454	8144644	8145427	14.35283	476
2R_21	13157766	13158932	.	456	.	-1	11.67113	-1	312	0.57	1.10	13157766	13158932	17.01718	514	13157919	13158897	11.67113	359
2L_1	6075466	6076053	.	438	.	-1	11.62341	-1	179	0.52	1.06	6075466	6076053	11.62341	185	6075484	6075992	11.87018	155
3R_28	17248419	17248985	.	454	.	-1	11.51081	-1	340	0.56	1.09	17248419	17248923	15.16817	325	17248463	17248985	11.51081	311
2L_1	5907016	5907326	.	521	.	-1	11.44851	-1	158	0.67	1.26	5907016	5907323	11.44851	147	5907026	5907326	18.95781	160
3R_28	4660431	4661880	.	514	.	-1	11.44457	-1	421	0.66	1.24	4660431	4661880	11.44457	833	4660473	4661711	18.83995	328
3R_28	25902284	25903232	.	446	.	-1	11.42914	-1	653	0.53	1.07	25902284	25903232	13.33871	494	25902381	25903139	11.42914	326
X_1	4543282	4543763	.	494	.	-1	11.18872	-1	118	0.63	1.19	4543290	4543763	11.18872	113	4543282	4543736	15.57316	115
X_1	7302808	7304668	.	470	.	-1	11.17259	-1	680	0.60	1.13	7302808	7304414	11.17259	744	7302997	7304668	22.85176	504
X_1	16643031	16643985	.	440	.	-1	11.10426	-1	150	0.53	1.06	16643031	16643985	15.41856	356	16643054	16643971	11.10426	310
2L_1	302414	303494	.	476	.	-1	11.08917	-1	472	0.60	1.15	302459	303420	11.08917	343	302414	303494	20.47215	469
3R_28	25687240	25687917	.	488	.	-1	11.08236	-1	387	0.62	1.18	25687240	25687917	11.08236	365	25687264	25687869	16.98796	166
2R_21	9271499	9273158	.	397	.	-1	11.04855	-1	703	0.42	0.96	9271499	9273158	21.17342	870	9271506	9273046	11.04855	715
3_scaffold1	2177290	2177634	.	430	.	-1	10.91953	-1	168	0.49	1.04	2177319	2177615	12.95908	131	2177290	2177634	10.91953	177
3L_1	19785523	19786215	.	459	.	-1	10.87474	-1	343	0.57	1.11	19785523	19786193	10.87474	347	19785606	19786215	13.87861	271
3L_1	15532549	15532887	.	473	.	-1	10.86501	-1	140	0.60	1.14	15532549	15532872	10.86501	133	15532549	15532887	17.96486	147
3L_1	18916998	18917565	.	422	.	-1	10.85294	-1	134	0.47	1.02	18917022	18917369	10.85294	113	18916998	18917565	11.55807	132
2R_21	21491466	21494005	.	409	.	-1	10.80619	-1	495	0.44	0.99	21491840	21492111	10.80619	127	21491466	21494005	10.91953	1416
3L_1	313956	315329	.	451	.	-1	10.78141	-1	653	0.56	1.09	313956	315329	10.78141	536	314054	315261	14.21416	716
3R_28	25003323	25004093	.	425	.	-1	10.78141	-1	205	0.48	1.02	25003363	25004062	10.78141	171	25003323	25004093	28.10052	200
2L_1	8592634	8593753	.	419	.	-1	10.72043	-1	156	0.47	1.01	8592634	8593308	12.68323	291	8592663	8593753	10.72043	272
2L_1	11498188	11498597	.	366	.	-1	10.65133	-1	220	0.36	0.88	11498239	11498597	20.15732	185	11498188	11498554	10.65133	204
3R_28	27904687	27906132	.	395	.	-1	10.60111	-1	579	0.42	0.95	27904797	27905875	10.60111	437	27904687	27906132	29.34676	597
3R_28	13467534	13469294	.	407	.	-1	10.59916	-1	1254	0.44	0.98	13467563	13469294	11.67577	827	13467534	13469241	10.59916	630
2R_21	6705375	6706427	.	448	.	-1	10.57482	-1	604	0.53	1.08	6705375	6706427	10.57482	586	6705375	6706303	14.73687	741
3L_1	347758	348390	.	435	.	-1	10.57472	-1	283	0.51	1.05	347937	348390	10.57472	103	347758	348385	18.83710	284
3R_28	21882556	21884135	.	432	.	-1	10.34765	-1	669	0.49	1.04	21882556	21884135	10.34765	916	21882882	21883574	14.01068	457
3L_1	9017679	9018137	.	356	.	-1	10.34014	-1	205	0.35	0.86	9017679	9018137	17.68670	203	9017732	9018036	10.34014	154
X_1	2137722	2140401	.	390	.	-1	10.33910	-1	1261	0.41	0.94	2137982	2140401	10.33910	1028	2137722	2140217	10.97680	1456
3L_1	3174644	3175493	.	417	.	-1	10.26464	-1	522	0.46	1.01	3174896	3175449	10.26464	277	3174644	3175493	12.92883	520
3R_28	6695	7440	.	412	.	-1	10.20625	-1	398	0.44	0.99	6695	7381	10.20625	394	6712	7440	18.39045	386
3R_28	14967101	14967628	.	400	.	-1	10.20116	-1	124	0.42	0.96	14967101	14967380	10.20116	131	14967108	14967628	11.73171	110
2L_1	7830906	7831501	.	381	.	-1	10.18486	-1	489	0.39	0.92	7830964	7831501	10.18486	259	7830906	7831475	10.86997	341
3L_1	4621665	4623573	.	374	.	-1	10.15496	-1	649	0.37	0.90	4621806	4623573	10.59444	933	4621665	4623420	10.15496	1051
2L_1	9808616	9809708	.	404	.	-1	10.06929	-1	666	0.44	0.98	9808616	9809649	10.06929	490	9808621	9809708	12.44977	471
2L_1	8790746	8791576	.	377	.	-1	10.05489	-1	670	0.38	0.91	8790746	8791576	10.05489	452	8790785	8791495	10.62990	439
2R_21	10782492	10784541	.	386	.	-1	9.99842	-1	168	0.40	0.93	10782492	10784541	9.99842	906	10782526	10783489	11.10482	462
2L_1	19194511	19195141	.	362	.	-1	9.97880	-1	321	0.36	0.87	19194520	19195141	14.92521	222	19194511	19195105	9.97880	411
2L_1	444631	446002	.	402	.	-1	9.95871	-1	680	0.43	0.97	444997	446002	9.95871	447	444631	446001	16.25245	813
2R_21	5969323	5970938	.	360	.	-1	9.94746	-1	1213	0.36	0.87	5969323	5970938	9.94746	951	5969522	5970853	10.36661	463
X_1	15817658	15818353	.	339	.	-1	9.91756	-1	417	0.32	0.82	15817658	15818353	16.67656	420	15817707	15818221	9.91756	365
3L_1	11721968	11722319	.	364	.	-1	9.90261	-1	181	0.36	0.88	11721971	11722319	10.76052	200	11721968	11722316	9.90261	159
2R_21	15558964	15559972	.	346	.	-1	9.87047	-1	633	0.33	0.84	15558964	15559972	9.87047	611	15559105	15559946	9.89877	363
3R_28	16413465	16414361	.	352	.	-1	9.86608	-1	468	0.34	0.85	16413465	16414361	9.86608	554	16413557	16414118	10.09023	290
X_1	3847667	3848631	.	393	.	-1	9.84534	-1	534	0.42	0.95	3847667	3848631	9.84534	569	3847909	3848585	12.50653	258
X_1	1371484	1372042	.	358	.	-1	9.82873	-1	376	0.36	0.86	1371484	1371973	9.82873	362	1371487	1372042	10.50977	247
2R_21	19131046	19131893	.	303	.	-1	9.76430	-1	257	0.29	0.73	19131070	19131893	17.38461	246	19131046	19131640	9.76430	245
3L_1	14982995	14985668	.	348	.	-1	9.73127	-1	916	0.34	0.84	14982995	14985668	10.33484	1247	14983119	14984171	9.73127	570
2L_1	21385531	21386020	.	344	.	-1	9.70095	-1	109	0.33	0.83	21385537	21386020	10.02314	112	21385531	21386016	9.70095	100
2R_21	17848085	17848480	.	354	.	-1	9.66876	-1	219	0.35	0.85	17848085	17848480	11.26557	237	17848147	17848443	9.66876	139
X_1	12668088	12669377	.	368	.	-1	9.65746	-1	488	0.36	0.89	12668088	12669377	9.65746	821	12668216	12668815	10.88231	331
2L_1	15549573	15550279	.	332	.	-1	9.65093	-1	300	0.32	0.80	15549573	15550279	9.81528	323	15549674	15550057	9.65093	177
3R_28	5557015	5558107	.	383	.	-1	9.62458	-1	563	0.40	0.92	5557237	5558043	9.62458	372	5557015	5558107	15.25801	543
2L_1	5234396	5237164	.	388	.	-1	9.61109	-1	1329	0.40	0.94	5234396	5237159	9.61109	1586	5234490	5237164	12.78432	1511
3R_28	27455630	27456101	.	309	.	-1	9.60661	-1	121	0.30	0.75	27455631	27456065	9.60661	108	27455630	27456101	21.55361	133
2L_1	900990	902582	.	372	.	-1	9.56974	-1	975	0.37	0.90	900990	902271	9.56974	631	901003	902582	11.67886	692
2L_1	8342059	8342564	.	350	.	-1	9.52069	-1	355	0.34	0.84	8342086	8342564	9.52069	332	8342059	8342557	10.52891	351
X_1	65539	66138	.	324	.	-1	9.52069	-1	451	0.31	0.78	65748	66070	9.52069	245	65539	66138	19.33834	298
4_2	978350	982058	.	337	.	-1	9.49836	-1	1637	0.32	0.81	978378	980906	10.34155	952	978350	982058	9.49836	2022
2R_21	7880542	7881130	.	318	.	-1	9.47846	-1	323	0.31	0.77	7880542	7881030	9.47846	347	7880712	7881130	9.81729	129
2L_1	6880161	6880775	.	343	.	-1	9.47761	-1	137	0.33	0.83	6880188	6880775	9.47761	278	6880161	6880652	10.30003	134
X_1	10748039	10749592	.	329	.	-1	9.44602	-1	1029	0.32	0.79	10748039	10749199	10.30525	804	10748366	10749592	9.44602	677
Contig21	113668	114981	.	336	.	-1	9.44055	-1	935	0.32	0.81	114434	114870	10.53658	142	113668	114981	9.44055	489
2R_21	13999628	14000755	.	312	.	-1	9.43756	-1	862	0.31	0.75	13999628	14000748	9.43756	634	14000406	14000755	9.76482	302
2L_1	3198954	3199582	.	326	.	-1	9.43513	-1	392	0.32	0.79	3199277	3199571	9.43513	224	3198954	3199582	10.10720	419
3L_1	6968114	6969092	.	300	.	-1	9.42754	-1	448	0.28	0.72	6968114	6969092	15.38485	626	6968200	6969068	9.42754	561
3L_1	90049	92193	.	370	.	-1	9.41290	-1	517	0.37	0.89	90109	91012	9.41290	471	90049	92193	13.37901	910
X_1	6856534	6856991	.	307	.	-1	9.39151	-1	258	0.30	0.74	6856534	6856991	14.35069	221	6856630	6856984	9.39151	200
2R_21	13130416	13131184	.	330	.	-1	9.37332	-1	326	0.32	0.80	13130424	13131184	12.45674	284	13130416	13131152	9.37332	360
2R_21	16937830	16938813	.	322	.	-1	9.36354	-1	578	0.31	0.78	16937830	16938549	10.62987	384	16938283	16938813	9.36354	112
3R_28	6466941	6467437	.	315	.	-1	9.33709	-1	224	0.31	0.76	6466941	6467372	12.81728	202	6467049	6467437	9.33709	139
2L_1	175079	176581	.	321	.	-1	9.31358	-1	812	0.31	0.77	175869	176253	11.26337	182	175079	176581	9.31358	668
X_1	13744386	13745150	.	319	.	-1	9.29849	-1	118	0.31	0.77	13744386	13745150	9.29849	363	13744393	13745142	10.23564	112
2L_1	8060616	8061020	.	305	.	-1	9.29712	-1	132	0.29	0.74	8060616	8060939	13.51822	134	8060625	8061020	9.29712	121
2L_1	633105	633743	.	314	.	-1	9.27539	-1	124	0.31	0.76	633112	633525	11.38423	106	633105	633743	9.27539	136
3L_1	1589021	1589381	.	341	.	-1	9.25420	-1	215	0.33	0.82	1589034	1589381	9.25420	216	1589021	1589381	14.96161	202
3L_1	15339086	15339741	.	299	.	-1	9.23895	-1	353	0.28	0.72	15339086	15339741	13.74967	351	15339199	15339623	9.23895	243
2R_21	6232363	6232792	.	293	.	-1	9.18079	-1	225	0.27	0.71	6232386	6232792	9.40485	148	6232363	6232779	9.18079	280
3L_1	1021034	1022092	.	297	.	-1	9.15805	-1	712	0.28	0.72	1021034	1021854	9.15805	436	1021069	1022092	9.45085	400
3R_28	7627894	7629060	.	301	.	-1	9.14508	-1	265	0.28	0.73	7627894	7629060	12.68997	372	7627914	7628988	9.14508	138
3L_1	23137607	23138003	.	334	.	-1	9.12037	-1	183	0.32	0.81	23137607	23137899	9.12037	158	23137609	23138003	11.31576	206
4_2	303870	304372	.	327	.	-1	9.12037	-1	140	0.32	0.79	303880	304150	9.12037	131	303870	304372	10.91953	139
X_1	488121	489224	.	284	.	-1	9.12037	-1	751	0.26	0.68	488484	489172	9.12037	255	488121	489224	17.41786	620
X_1	3164792	3165816	.	311	.	-1	9.12037	-1	719	0.31	0.75	3164808	3165816	9.12037	519	3164792	3165770	14.68028	712
2R_21	20358197	20358975	.	281	.	-1	9.09062	-1	272	0.26	0.68	20358197	20358724	9.09062	262	20358202	20358975	9.14344	247
3R_28	27882211	27882797	.	317	.	-1	9.07351	-1	373	0.31	0.76	27882442	27882740	9.07351	144	27882211	27882797	13.80760	371
3L_1	4130048	4131060	.	308	.	-1	9.06881	-1	402	0.30	0.74	4130048	4131031	9.06881	384	4130319	4131060	10.45520	150
2R_21	17426104	17426955	.	285	.	-1	9.06219	-1	317	0.26	0.69	17426113	17426702	9.06219	310	17426104	17426955	9.23518	336
X_1	3743265	3747561	.	292	.	-1	9.05962	-1	1766	0.27	0.70	3743265	3747561	9.05962	2406	3743510	3747496	9.49836	2336
2L_1	234884	237076	.	288	.	-1	9.03020	-1	1392	0.27	0.70	236026	236741	9.79750	431	234884	237076	9.03020	1007
2L_1	3633114	3633777	.	296	.	-1	9.02911	-1	200	0.28	0.71	3633114	3633491	11.22422	192	3633168	3633777	9.02911	303
2L_1	21093201	21093794	.	224	.	-1	9.02411	-1	342	0.17	0.54	21093201	21093687	16.78532	345	21093238	21093794	9.02411	302
4_2	1296483	1297560	.	88	.	-1	9.02411	-1	282	0.01	0.21	1296544	1297103	200.93219	214	1296483	1297560	9.02411	648
X_1	9662116	9662645	.	253	.	-1	9.02411	-1	348	0.21	0.61	9662116	9662645	14.82628	360	9662229	9662601	9.02411	224
2R_21	19024956	19025531	.	211	.	-1	9.02046	-1	409	0.16	0.51	19024962	19025509	9.02046	413	19024956	19025531	23.35577	399
2R_21	21376556	21377897	.	287	.	-1	8.96461	-1	354	0.27	0.69	21376685	21377493	10.92701	340	21376556	21377897	8.96461	535
3R_28	24514961	24516070	.	274	.	-1	8.96377	-1	454	0.25	0.66	24515077	24516070	9.18253	422	24514961	24515993	8.96377	420
X_1	19359059	19359725	.	268	.	-1	8.94968	-1	358	0.24	0.65	19359059	19359725	13.38855	243	19359181	19359704	8.94968	352
3L_1	11498719	11499301	.	212	.	-1	8.94933	-1	242	0.16	0.51	11498719	11499301	17.02981	265	11498762	11499165	8.94933	176
3L_1	15606436	15607080	.	280	.	-1	8.88458	-1	299	0.25	0.68	15606436	15607012	8.88458	303	15606793	15607080	9.20007	126
2R_21	19006280	19007111	.	304	.	-1	8.79308	-1	346	0.29	0.73	19006301	19007111	8.79308	362	19006280	19007028	12.03530	465
X_1	770654	771742	.	278	.	-1	8.79147	-1	539	0.25	0.67	770777	771679	10.46289	408	770654	771742	8.79147	535
2R_21	11312467	11312848	.	273	.	-1	8.79020	-1	255	0.25	0.66	11312467	11312822	8.79020	253	11312501	11312848	9.14454	224
2L_1	5123802	5124289	.	272	.	-1	8.78969	-1	212	0.25	0.66	5123802	5124289	9.63738	132	5123899	5124260	8.78969	195
3L_1	17865076	17865598	.	290	.	-1	8.76745	-1	124	0.27	0.70	17865076	17865399	8.76745	117	17865107	17865598	10.03241	101
2R_21	1309025	1310149	.	295	.	-1	8.72694	-1	476	0.27	0.71	1309045	1310086	8.72694	515	1309025	1310149	13.37901	523
X_1	226549	227978	.	257	.	-1	8.72694	-1	919	0.21	0.62	227373	227745	8.72694	127	226549	227978	16.48584	596
2R_21	7805388	7806052	.	234	.	-1	8.69613	-1	205	0.19	0.57	7805388	7805899	14.39140	233	7805390	7806052	8.69613	176
2R_21	18594907	18595387	.	260	.	-1	8.69042	-1	329	0.21	0.63	18594995	18595387	12.95359	268	18594907	18595352	8.69042	302
2R_21	2399428	2401733	.	125	.	-1	8.67964	-1	1690	0.07	0.30	2399428	2401589	8.67964	1050	2400279	2401733	33.42202	836
3R_28	26089153	26089747	.	254	.	-1	8.61296	-1	409	0.21	0.61	26089454	26089747	8.61296	131	26089153	26089746	16.02705	387
2L_1	9544705	9545424	.	218	.	-1	8.60545	-1	228	0.16	0.53	9544705	9545424	14.74262	184	9544821	9545345	8.60545	156
3L_1	5765844	5766779	.	291	.	-1	8.59559	-1	324	0.27	0.70	5766002	5766779	8.59559	395	5765844	5766773	11.19065	568
X_1	5625178	5625587	.	267	.	-1	8.59300	-1	269	0.23	0.64	5625228	5625587	9.33057	222	5625178	5625576	8.59300	266
3R_28	21901134	21901788	.	109	.	-1	8.57756	-1	335	0.04	0.26	21901134	21901788	23.47700	344	21901308	21901669	8.57756	152
3R_28	24943432	24944517	.	270	.	-1	8.53780	-1	360	0.24	0.65	24943432	24944517	8.53780	549	24943469	24944470	9.33709	327
2R_21	15555245	15555722	.	276	.	-1	8.53642	-1	233	0.25	0.66	15555245	15555722	8.53642	228	15555320	15555703	13.22925	163
2R_21	10805634	10806245	.	286	.	-1	8.49628	-1	141	0.26	0.69	10805653	10806245	8.49628	131	10805634	10806245	12.13797	133
3R_28	19030650	19031417	.	282	.	-1	8.48907	-1	593	0.26	0.68	19030650	19031417	8.48907	347	19030971	19031417	12.19825	274
2R_21	16320363	16320716	.	220	.	-1	8.48904	-1	158	0.17	0.53	16320383	16320651	8.48904	125	16320363	16320716	17.24566	172
X_10	30932	31694	.	277	.	-1	8.45918	-1	296	0.25	0.67	30932	31680	8.45918	303	30932	31694	12.05866	489
2R_21	19878469	19879234	.	279	.	-1	8.44433	-1	502	0.25	0.67	19878469	19879234	8.44433	518	19878490	19879234	10.49301	512
2R_21	21067802	21068837	.	166	.	-1	8.44153	-1	383	0.11	0.40	21068057	21068756	8.44153	281	21067802	21068837	21.88203	563
3R_28	24246758	24247307	.	266	.	-1	8.42269	-1	244	0.22	0.64	24246839	24247307	9.57706	275	24246758	24247072	8.42269	133
3R_28	20505794	20506609	.	252	.	-1	8.40814	-1	489	0.21	0.61	20505794	20506381	8.40814	294	20505797	20506609	8.59194	291
X_1	6864355	6866437	.	145	.	-1	8.40213	-1	1217	0.09	0.35	6864470	6866380	18.06430	986	6864355	6866437	8.40213	1081
X_1	591659	592035	.	264	.	-1	8.40060	-1	212	0.22	0.64	591659	592020	10.46853	202	591747	592035	8.40060	135
3L_1	3414274	3415054	.	265	.	-1	8.39298	-1	209	0.22	0.64	3414274	3415054	9.77181	180	3414372	3414919	8.39298	141
3R_28	4905424	4905954	.	229	.	-1	8.37553	-1	311	0.18	0.55	4905424	4905868	13.33197	293	4905434	4905954	8.37553	319
X_1	19856824	19858451	.	213	.	-1	8.36788	-1	696	0.16	0.51	19856824	19858451	13.95659	707	19857139	19858060	8.36788	396
3L_1	5760711	5761558	.	219	.	-1	8.36029	-1	399	0.17	0.53	5760720	5761558	8.36029	263	5760711	5761413	16.25341	265
3L_1	85738	88374	.	271	.	-1	8.34048	-1	1464	0.24	0.65	86568	88254	8.34048	839	85738	88374	11.71757	1292
X_1	111620	112716	.	103	.	-1	8.34048	-1	276	0.03	0.25	111768	112695	8.34048	432	111620	112716	68.52152	582
Y_scaffold4	157194	158245	.	134	.	-1	8.34048	-1	443	0.08	0.32	157325	157971	8.34048	254	157194	158245	23.92075	524
2L_1	1924084	1924995	.	205	.	-1	8.33066	-1	384	0.15	0.49	1924084	1924995	8.33066	356	1924186	1924657	17.07189	310
3L_1	14689641	14690273	.	269	.	-1	8.31184	-1	141	0.24	0.65	14689681	14690166	8.31184	107	14689641	14690273	10.04147	135
3L_1	476619	477495	.	255	.	-1	8.30763	-1	481	0.21	0.62	476751	477489	8.87543	358	476619	477495	8.30763	456
3L_1	12625049	12625584	.	258	.	-1	8.30324	-1	151	0.21	0.62	12625049	12625544	9.80753	138	12625072	12625584	8.30324	142
3L_1	18418139	18418579	.	128	.	-1	8.30324	-1	232	0.08	0.31	18418139	18418579	18.10554	247	18418182	18418523	8.30324	174
4_2	661837	665237	.	246	.	-1	8.29577	-1	731	0.20	0.59	662062	663805	10.94619	899	661837	665237	8.29577	1543
2R_21	2503141	2503584	.	263	.	-1	8.27628	-1	174	0.22	0.63	2503141	2503584	8.27628	172	2503183	2503554	9.07695	134
3L_1	7990892	7991379	.	237	.	-1	8.26274	-1	158	0.19	0.57	7990892	7991373	11.52659	152	7990920	7991379	8.26274	137
3R_28	25748987	25750004	.	241	.	-1	8.21072	-1	220	0.19	0.58	25749098	25749751	8.45987	131	25748987	25750004	8.21072	418
2R_21	10608943	10609732	.	251	.	-1	8.20990	-1	605	0.20	0.61	10608943	10609732	9.43513	450	10609009	10609682	8.20990	300
3R_28	26678367	26678832	.	183	.	-1	8.19854	-1	230	0.13	0.44	26678367	26678832	14.39752	193	26678450	26678803	8.19854	184
2R_21	13758944	13760716	.	248	.	-1	8.19845	-1	1343	0.20	0.60	13758944	13760716	9.14797	805	13759104	13760566	8.19845	657
2L_1	9840860	9841702	.	243	.	-1	8.17801	-1	313	0.19	0.59	9840860	9841702	10.44477	290	9840876	9841684	8.17801	545
4_2	658969	661309	.	160	.	-1	8.16039	-1	1377	0.10	0.39	659203	661191	8.16039	972	658969	661309	19.05860	1138
3R_28	7616210	7617488	.	249	.	-1	8.12920	-1	581	0.20	0.60	7616210	7617488	8.12920	577	7616210	7617002	8.73573	422
3R_28	26649102	26649645	.	161	.	-1	8.12356	-1	342	0.10	0.39	26649102	26649561	15.08092	321	26649277	26649645	8.12356	189
2R_21	1042016	1043138	.	239	.	-1	8.10096	-1	622	0.19	0.58	1042497	1043101	9.05105	151	1042016	1043138	8.10096	527
2R_21	15530362	15531431	.	248	.	-1	8.10036	-1	494	0.20	0.60	15530391	15531344	8.10036	274	15530362	15531431	12.67051	340
X_1	18653013	18653377	.	233	.	-1	8.09977	-1	218	0.19	0.56	18653088	18653377	8.59040	130	18653013	18653347	8.09977	232
3R_28	491917	492500	.	259	.	-1	8.09225	-1	283	0.21	0.63	491917	492300	8.09225	259	492087	492500	11.60700	137
2L_1	2390792	2392408	.	250	.	-1	8.07311	-1	688	0.20	0.60	2390792	2392226	8.07311	500	2390796	2392408	8.95674	704
3R_28	21209369	21209733	.	262	.	-1	8.06813	-1	198	0.22	0.63	21209398	21209733	8.06813	194	21209369	21209702	10.03692	174
3L_1	24041721	24042568	.	209	.	-1	8.05666	-1	627	0.15	0.50	24041776	24042528	8.05666	438	24041721	24042568	14.75272	590
3R_28	27341610	27342978	.	189	.	-1	8.05113	-1	275	0.13	0.46	27341610	27342564	8.05113	525	27341685	27342978	15.87391	445
3L_1	9413504	9414020	.	206	.	-1	8.04322	-1	307	0.15	0.50	9413504	9414020	8.04322	269	9413531	9414020	14.93114	208
4_2	488722	489950	.	217	.	-1	8.03325	-1	779	0.16	0.52	488864	489949	11.51493	404	488722	489950	8.03325	535
2L_1	5038101	5038798	.	231	.	-1	8.02611	-1	288	0.18	0.56	5038299	5038798	8.02611	280	5038101	5038749	12.87241	277
3R_28	25652051	25654187	.	99	.	-1	8.02463	-1	386	0.03	0.24	25652051	25653905	22.46515	868	25652077	25654187	8.02463	994
2L_1	5971098	5972336	.	256	.	-1	8.01048	-1	126	0.21	0.62	5971108	5971856	8.01048	348	5971098	5972336	10.36305	389
3L_1	18203861	18204632	.	230	.	-1	8.00739	-1	285	0.18	0.56	18203861	18204632	8.56535	298	18203921	18204411	8.00739	213
X_1	2051072	2052075	.	233	.	-1	8.00738	-1	648	0.19	0.56	2051284	2051883	9.30995	326	2051072	2052075	8.00738	759
2R_21	12399971	12401208	.	245	.	-1	7.97412	-1	510	0.20	0.59	12399973	12401208	7.97412	321	12399971	12401064	12.00984	311
X_1	9687936	9691047	.	202	.	-1	7.96713	-1	2358	0.14	0.49	9688213	9690812	12.16798	1336	9687936	9691047	7.96713	1705
3L_10	496218	498207	.	240	.	-1	7.96111	-1	1089	0.19	0.58	496400	497107	7.96111	567	496218	498207	8.78969	772
X_1	3137304	3137969	.	238	.	-1	7.96111	-1	327	0.19	0.58	3137304	3137969	7.96111	369	3137432	3137923	12.12486	158
X_1	15866070	15866770	.	229	.	-1	7.96092	-1	247	0.18	0.55	15866070	15866770	8.77766	339	15866086	15866550	7.96092	139
3R_28	743140	743827	.	226	.	-1	7.95939	-1	258	0.17	0.55	743177	743826	8.28920	363	743140	743827	7.95939	116
X_1	3813696	3814385	.	158	.	-1	7.95822	-1	447	0.10	0.38	3813732	3814385	14.07712	450	3813696	3814258	7.95822	408
2R_21	20381351	20382718	.	242	.	-1	7.94760	-1	938	0.19	0.58	20381710	20382588	7.94760	531	20381351	20382718	8.89913	648
X_1	2159770	2161110	.	227	.	-1	7.93582	-1	728	0.18	0.55	2159780	2160644	9.17164	425	2159770	2161110	7.93582	427
2R_21	17826182	17827382	.	247	.	-1	7.91316	-1	478	0.20	0.60	17826293	17826982	7.91316	149	17826182	17827382	9.13807	696
2L_1	10271532	10272182	.	223	.	-1	7.90273	-1	148	0.17	0.54	10271532	10271815	8.65357	134	10271543	10272182	7.90273	152
4_2	128825	133354	.	219	.	-1	7.87842	-1	1284	0.16	0.53	128900	132808	7.87842	2060	128825	133354	12.95564	1192
2R_21	2851838	2852920	.	177	.	-1	7.86092	-1	490	0.12	0.43	2851838	2852920	7.86092	721	2851888	2852859	14.96922	434
3L_1	82941	85444	.	244	.	-1	7.84344	-1	1469	0.19	0.59	83358	83950	7.84344	312	82941	85444	9.62495	1373
2R_21	1564518	1565200	.	215	.	-1	7.83947	-1	147	0.16	0.52	1564518	1564932	7.88377	128	1564548	1565200	7.83947	137
X_1	2635668	2636617	.	221	.	-1	7.83834	-1	445	0.17	0.53	2635696	2636617	9.31040	548	2635668	2636363	7.83834	465
X_1	630090	631151	.	119	.	-1	7.83378	-1	667	0.06	0.29	630176	630905	15.79460	423	630090	631151	7.83378	695
X_1	6350109	6350457	.	235	.	-1	7.80686	-1	206	0.19	0.57	6350175	6350457	7.80686	184	6350109	6350411	10.98932	162
3L_1	685179	687469	.	236	.	-1	7.80550	-1	875	0.19	0.57	685179	687422	7.80550	1362	685421	687469	10.72646	1135
2R_21	16986716	16987973	.	216	.	-1	7.79415	-1	294	0.16	0.52	16986803	16987544	9.67689	189	16986716	16987973	7.79415	691
2R_21	6541118	6541639	.	162	.	-1	7.78515	-1	248	0.10	0.39	6541207	6541639	13.37294	235	6541118	6541500	7.78515	172
3R_28	16761367	16762766	.	202	.	-1	7.75468	-1	397	0.15	0.49	16761367	16762186	10.70464	377	16761386	16762766	7.75468	598
2R_21	8262362	8262839	.	238	.	-1	7.73851	-1	311	0.19	0.57	8262551	8262839	7.73851	129	8262362	8262825	9.25975	305
3R_28	25179758	25180595	.	228	.	-1	7.73840	-1	350	0.18	0.55	25179758	25180595	7.73840	531	25179870	25180527	8.57547	222
3R_28	152137	152575	.	210	.	-1	7.72886	-1	199	0.15	0.51	152145	152575	7.72886	272	152137	152519	7.76362	119
3R_28	21889821	21891686	.	188	.	-1	7.72876	-1	1091	0.13	0.45	21889821	21891686	7.72876	604	21890313	21891333	14.20353	543
X_1	1484098	1485049	.	232	.	-1	7.69247	-1	229	0.18	0.56	1484119	1484956	7.69247	201	1484098	1485049	10.14398	476
3R_28	23125126	23126081	.	210	.	-1	7.68952	-1	481	0.16	0.51	23125126	23125731	9.51531	447	23125324	23126081	7.68952	318
3L_1	13129289	13129848	.	116	.	-1	7.65857	-1	390	0.06	0.28	13129289	13129848	15.31948	408	13129477	13129794	7.65857	185
2R_21	11680380	11680902	.	214	.	-1	7.65307	-1	264	0.16	0.52	11680380	11680902	8.68618	182	11680463	11680870	7.65307	263
2L_1	5488591	5489000	.	199	.	-1	7.64136	-1	249	0.14	0.48	5488598	5489000	10.28534	243	5488591	5488929	7.64136	249
X_1	7000441	7001978	.	126	.	-1	7.64136	-1	391	0.07	0.30	7000441	7001899	14.29615	686	7000608	7001978	7.64136	740
2R_21	10255357	10256434	.	212	.	-1	7.62803	-1	400	0.16	0.51	10255443	10256434	8.62437	329	10255357	10256084	7.62803	427
X_1	12663810	12664477	.	90	.	-1	7.61528	-1	149	0.01	0.22	12663810	12664197	21.41047	153	12663818	12664477	7.61528	332
3L_1	310753	312087	.	106	.	-1	7.61149	-1	500	0.04	0.26	310861	312087	7.61149	568	310753	311887	22.07800	683
3R_28	17477358	17478038	.	97	.	-1	7.59067	-1	364	0.02	0.24	17477358	17478011	19.18074	326	17477560	17478038	7.59067	200
3L_1	7995783	7996190	.	225	.	-1	7.58817	-1	178	0.17	0.54	7995784	7996190	7.58817	171	7995783	7996127	10.49281	184
X_1	18315096	18315606	.	120	.	-1	7.54489	-1	221	0.07	0.29	18315096	18315606	14.19327	220	18315180	18315477	7.54489	139
X_9	18288	18696	.	199	.	-1	7.52781	-1	185	0.14	0.48	18288	18666	9.26218	160	18288	18696	7.52781	210
X_1	9135854	9136645	.	225	.	-1	7.51108	-1	445	0.17	0.54	9135854	9136645	7.51108	452	9135911	9136633	9.37317	381
2L_2	1931764	1933118	.	222	.	-1	7.48736	-1	478	0.17	0.54	1932037	1933084	7.48736	458	1931764	1933118	9.12719	836
3R_28	20930118	20931213	.	222	.	-1	7.48589	-1	420	0.17	0.54	20930118	20931022	7.48589	402	20930140	20931213	9.62742	424
2R_21	11870388	11871098	.	204	.	-1	7.47439	-1	326	0.15	0.49	11870388	11870889	8.18236	122	11870778	11871098	7.47439	140
2R_21	19690756	19691283	.	106	.	-1	7.47088	-1	314	0.04	0.26	19690756	19691259	7.47088	285	19690905	19691283	20.37076	194
3R_28	5089433	5090248	.	198	.	-1	7.45703	-1	434	0.14	0.48	5089433	5090248	7.45703	598	5089541	5090244	12.00984	337
3R_28	1200392	1201352	.	217	.	-1	7.45399	-1	238	0.16	0.52	1200392	1201236	7.45399	491	1200395	1201352	10.34012	498
2R_21	12455961	12458025	.	168	.	-1	7.44818	-1	1653	0.11	0.41	12455961	12458025	7.44818	876	12457475	12457793	13.70512	134
2R_21	18721839	18722264	.	167	.	-1	7.44802	-1	211	0.11	0.40	18721839	18722264	10.86116	208	18721901	18722211	7.44802	152
X_1	2307216	2308438	.	198	.	-1	7.44070	-1	364	0.14	0.48	2307311	2308438	7.96111	509	2307216	2308289	7.44070	439
3L_1	4228165	4228841	.	111	.	-1	7.43813	-1	509	0.05	0.27	4228313	4228841	14.75937	318	4228165	4228838	7.43813	552
2R_21	9478377	9479263	.	138	.	-1	7.41239	-1	561	0.08	0.33	9478377	9479263	12.35106	612	9478388	9479021	7.41239	500
2R_21	15715936	15716883	.	208	.	-1	7.39895	-1	135	0.15	0.50	15715936	15716877	7.39895	492	15715944	15716883	7.96199	470
3R_28	1083848	1084348	.	179	.	-1	7.39245	-1	374	0.12	0.43	1083848	1084348	7.39245	360	1083937	1084340	12.39958	299
3L_10	510032	512887	.	195	.	-1	7.37730	-1	1890	0.14	0.47	511670	512524	8.10380	499	510032	512887	7.37730	1263
3R_28	24769530	24770320	.	185	.	-1	7.35389	-1	259	0.13	0.45	24769606	24770320	7.35389	189	24769530	24769916	12.04069	254
2R_21	8167757	8168313	.	190	.	-1	7.35190	-1	333	0.13	0.46	8167757	8168313	9.31040	335	8167765	8168277	7.35190	324
3R_28	7224718	7225410	.	104	.	-1	7.34985	-1	331	0.03	0.25	7224755	7225410	16.22828	436	7224718	7225377	7.34985	366
2R_21	21194139	21194862	.	100	.	-1	7.34008	-1	353	0.03	0.24	21194369	21194840	16.91499	120	21194139	21194862	7.34008	522
3R_28	9260910	9261800	.	214	.	-1	7.33101	-1	492	0.16	0.52	9260910	9261800	7.33101	372	9261108	9261503	8.76341	312
2R_21	7086031	7087309	.	189	.	-1	7.31244	-1	798	0.13	0.46	7086710	7087309	7.31244	113	7086031	7086945	7.32115	596
2L_1	300282	301446	.	201	.	-1	7.31015	-1	631	0.14	0.49	300617	301446	7.31015	270	300282	301437	10.61405	600
2R_21	16922571	16923088	.	201	.	-1	7.28163	-1	205	0.14	0.48	16922658	16923088	7.28163	131	16922571	16923080	7.90386	193
3L_4	1465972	1467131	.	108	.	-1	7.28017	-1	497	0.04	0.26	1466316	1466852	7.28017	163	1465972	1467131	17.54148	488
X_1	15766775	15767105	.	156	.	-1	7.27867	-1	167	0.10	0.38	15766775	15767104	10.76190	149	15766817	15767105	7.27867	143
2R_21	16028011	16029606	.	207	.	-1	7.26976	-1	1021	0.15	0.50	16028011	16029606	7.26976	746	16028489	16028776	9.49216	138
3R_28	11275998	11276915	.	186	.	-1	7.26976	-1	513	0.13	0.45	11275998	11276915	7.26976	458	11276178	11276880	11.35790	266
3R_28	24221599	24222218	.	208	.	-1	7.25718	-1	168	0.15	0.50	24221603	24222218	7.25718	147	24221599	24221929	8.58039	186
2R_21	10540774	10541552	.	187	.	-1	7.25539	-1	478	0.13	0.45	10541140	10541552	7.43753	101	10540774	10541365	7.25539	489
3L_1	10863630	10864444	.	190	.	-1	7.25539	-1	417	0.13	0.46	10863630	10864444	7.55489	456	10863763	10864385	7.25539	353
2L_1	6483756	6484485	.	203	.	-1	7.25189	-1	543	0.15	0.49	6483849	6484406	7.25189	280	6483756	6484485	10.02247	337
2L_1	3797545	3798771	.	184	.	-1	7.24444	-1	599	0.13	0.44	3797545	3798771	8.89625	603	3797548	3798667	7.24444	587
3R_28	21905244	21906202	.	84	.	-1	7.24444	-1	384	0.01	0.20	21905244	21906202	22.59896	493	21905300	21906125	7.24444	380
3R_28	27104171	27106999	.	180	.	-1	7.23964	-1	580	0.12	0.44	27104171	27106820	9.05105	713	27104178	27106999	7.23964	1482
2R_21	1565603	1566782	.	206	.	-1	7.23527	-1	447	0.15	0.50	1566123	1566705	7.23527	201	1565603	1566782	9.70011	484
3_scaffold1	701476	702094	.	194	.	-1	7.22409	-1	280	0.14	0.47	701476	701824	7.22409	262	701638	702094	7.61528	137
3_scaffold2	1258923	1260646	.	182	.	-1	7.22409	-1	712	0.13	0.44	1258923	1260057	7.22409	707	1258924	1260646	10.91953	886
4_2	55883	62126	.	121	.	-1	7.22409	-1	2117	0.07	0.29	55988	61581	7.22409	1527	55883	62126	14.68028	2642
X_1	458003	459196	.	193	.	-1	7.22409	-1	442	0.14	0.47	458100	458635	7.22409	271	458003	459196	7.61528	486
Y_scaffold4	146322	148970	.	105	.	-1	7.22409	-1	818	0.04	0.25	146848	148904	7.22409	233	146322	148970	18.36883	1185
3L_1	4836603	4836960	.	200	.	-1	7.21846	-1	245	0.14	0.48	4836637	4836941	7.21846	248	4836603	4836960	8.10263	208
2R_21	9266899	9268377	.	127	.	-1	7.20572	-1	929	0.08	0.31	9266899	9268309	11.74362	760	9266972	9268377	7.20572	498
2L_1	6995873	6996238	.	194	.	-1	7.20292	-1	249	0.14	0.47	6995917	6996238	7.20292	190	6995873	6996197	7.71094	264
2R_21	20510751	20512587	.	204	.	-1	7.18328	-1	600	0.15	0.49	20510895	20512404	7.18328	754	20510751	20512587	8.87359	869
3L_1	13243179	13244204	.	197	.	-1	7.17566	-1	576	0.14	0.48	13243179	13244204	7.17566	536	13243392	13243961	8.10127	303
2L_1	12021531	12022013	.	183	.	-1	7.17487	-1	187	0.13	0.44	12021531	12022013	7.17487	172	12021604	12021959	7.34026	130
2R_21	14123392	14124217	.	86	.	-1	7.16999	-1	145	0.01	0.21	14123392	14124217	20.37003	353	14123406	14124217	7.16999	262
3L_1	10675953	10676339	.	176	.	-1	7.16038	-1	162	0.12	0.42	10675953	10676310	9.11230	170	10675991	10676339	7.16038	116
3L_1	20510450	20511356	.	186	.	-1	7.15802	-1	494	0.13	0.45	20510450	20510730	8.16127	181	20510499	20511356	7.15802	436
3R_28	942328	942870	.	93	.	-1	7.15444	-1	260	0.02	0.23	942328	942870	17.12524	215	942387	942825	7.15444	246
X_1	17657429	17658740	.	126	.	-1	7.15426	-1	787	0.07	0.30	17657429	17658721	11.64157	695	17657674	17658740	7.15426	515
3R_28	10598650	10599848	.	134	.	-1	7.14859	-1	529	0.08	0.32	10598650	10599848	10.81649	540	10598833	10599728	7.14859	523
2R_21	5823885	5824871	.	180	.	-1	7.14792	-1	394	0.12	0.43	5823885	5824871	7.67501	400	5823947	5824515	7.14792	134
3R_28	21893664	21894192	.	146	.	-1	7.14792	-1	220	0.09	0.35	21893664	21894192	10.34379	223	21893750	21894099	7.14792	131
2L_1	1459546	1461812	.	196	.	-1	7.12886	-1	662	0.14	0.47	1459546	1461812	7.12886	1014	1460098	1461356	8.24140	361
3L_1	19278252	19278954	.	196	.	-1	7.10558	-1	321	0.14	0.47	19278252	19278954	7.10558	209	19278452	19278939	8.95052	105
2L_1	8024458	8025633	.	195	.	-1	7.10178	-1	1017	0.14	0.47	8024810	8025633	7.10178	428	8024458	8025577	9.25975	759
3R_28	27620363	27622922	.	178	.	-1	7.06553	-1	633	0.12	0.43	27620435	27621308	7.86903	370	27620363	27622922	7.06553	1328
3L_1	3091816	3093666	.	181	.	-1	7.06208	-1	448	0.13	0.44	3091917	3093666	7.06208	787	3091816	3092922	10.39853	760
3_scaffold2	1298682	1299947	.	114	.	-1	7.05485	-1	607	0.05	0.28	1298878	1299930	7.05485	439	1298682	1299947	14.87158	606
2R_21	5830982	5831519	.	175	.	-1	7.04246	-1	304	0.12	0.42	5831224	5831519	8.11350	211	5830982	5831305	7.04246	156
2R_21	8899647	8900614	.	191	.	-1	7.02241	-1	169	0.13	0.46	8899647	8900614	7.02241	551	8899683	8900614	7.71838	448
3L_10	1217985	1219673	.	179	.	-1	7.02241	-1	589	0.12	0.43	1217985	1219014	7.02241	624	1218028	1219673	7.27867	836
2L_1	19857677	19858355	.	164	.	-1	7.00648	-1	197	0.11	0.40	19857677	19858355	9.19066	261	19857730	19858320	7.00648	252
2R_21	17156422	17156932	.	170	.	-1	6.99941	-1	229	0.11	0.41	17156422	17156932	6.99941	260	17156462	17156908	10.69779	298
2L_1	6750974	6752455	.	192	.	-1	6.99189	-1	378	0.13	0.46	6750974	6752455	6.99189	348	6751008	6752434	9.29959	769
2R_21	20069608	20070294	.	174	.	-1	6.98648	-1	256	0.12	0.42	20069608	20069979	6.98648	256	20069612	20070294	10.41062	253
3L_1	13037940	13038823	.	191	.	-1	6.97484	-1	382	0.13	0.46	13038398	13038823	6.97484	158	13037940	13038537	7.84654	148
2R_21	8747610	8748180	.	133	.	-1	6.97395	-1	168	0.08	0.32	8747640	8748095	10.43366	173	8747610	8748180	6.97395	134
2R_21	8307946	8308495	.	171	.	-1	6.96575	-1	115	0.12	0.41	8307946	8308433	7.30029	110	8307977	8308495	6.96575	89
3R_28	19985519	19987201	.	169	.	-1	6.96210	-1	1016	0.11	0.41	19985520	19987201	8.39773	816	19985519	19986962	6.96210	595
2R_18	494206	496451	.	157	.	-1	6.94846	-1	697	0.10	0.38	494954	495933	9.27480	560	494206	496451	6.94846	1123
X_1	6093961	6094504	.	119	.	-1	6.94846	-1	283	0.06	0.29	6094049	6094504	11.18872	365	6093961	6094496	6.94846	279
X_1	14000300	14000693	.	172	.	-1	6.94846	-1	176	0.12	0.41	14000353	14000693	7.58895	131	14000300	14000624	6.94846	168
2L_1	4359833	4361083	.	192	.	-1	6.94475	-1	349	0.13	0.46	4359833	4361083	6.94475	558	4359988	4360876	8.06312	437
3R_28	20139842	20140636	.	145	.	-1	6.94466	-1	265	0.09	0.35	20139842	20140636	9.74491	253	20139924	20140517	6.94466	196
2R_21	19872066	19873257	.	108	.	-1	6.93647	-1	534	0.04	0.26	19872258	19872921	6.93647	338	19872066	19873257	15.57024	539
3R_28	4909817	4910596	.	177	.	-1	6.93647	-1	241	0.12	0.43	4909817	4910596	6.93647	434	4909934	4910547	7.26257	129
3L_1	4036596	4037015	.	173	.	-1	6.92064	-1	249	0.12	0.42	4036596	4037009	6.92064	246	4036635	4037015	7.16478	338
2L_1	20798159	20798900	.	187	.	-1	6.91628	-1	299	0.13	0.45	20798374	20798900	6.91628	87	20798159	20798781	7.73783	297
3L_1	11263128	11263691	.	124	.	-1	6.89150	-1	313	0.07	0.30	11263215	11263691	10.60111	244	11263128	11263673	6.89150	296
3R_28	26689437	26691025	.	110	.	-1	6.86807	-1	1074	0.05	0.27	26689437	26690909	6.86807	251	26689594	26691025	14.84712	724
2R_21	4083318	4084141	.	177	.	-1	6.86774	-1	139	0.12	0.43	4083335	4084141	6.86774	301	4083318	4084115	9.56683	341
3L_1	24027099	24028334	.	169	.	-1	6.86667	-1	612	0.11	0.41	24027170	24028216	6.86667	732	24027099	24028334	10.14398	827
4_2	314621	316196	.	125	.	-1	6.86667	-1	352	0.07	0.30	314684	315525	6.86667	286	314621	316196	12.61230	487
X_1	6984827	6985347	.	166	.	-1	6.86667	-1	205	0.11	0.40	6984827	6985347	6.86667	250	6984849	6985157	10.52891	139
X_1	15897746	15898399	.	175	.	-1	6.86667	-1	354	0.12	0.42	15897805	15898366	6.86667	86	15897746	15898399	7.27867	334
X_1	21629612	21630880	.	178	.	-1	6.86667	-1	140	0.12	0.43	21629623	21629916	6.86667	125	21629612	21630880	9.39151	576
3L_1	1321317	1322141	.	181	.	-1	6.86117	-1	128	0.13	0.44	1321321	1322110	6.86117	243	1321317	1322141	8.88257	396
X_1	21735631	21737245	.	185	.	-1	6.86081	-1	903	0.13	0.45	21735969	21737165	6.86081	593	21735631	21737245	8.30739	833
2R_21	14170349	14170934	.	184	.	-1	6.83217	-1	132	0.13	0.45	14170349	14170892	6.83217	318	14170352	14170934	8.05865	113
3R_28	24724703	24726172	.	164	.	-1	6.82957	-1	886	0.11	0.40	24724704	24726172	8.33523	498	24724703	24725964	6.82957	653
3L_1	14992769	14995238	.	167	.	-1	6.82037	-1	546	0.11	0.40	14992769	14995238	7.05251	1079	14993245	14993621	6.82037	102
2R_21	9870749	9872936	.	76	.	-1	6.81705	-1	1012	0.00	0.18	9870749	9872936	27.63535	942	9870857	9872925	6.81705	410
3R_28	15018319	15018834	.	168	.	-1	6.81124	-1	285	0.11	0.41	15018319	15018834	7.47275	268	15018359	15018830	6.81124	257
2R_21	21407333	21411530	.	182	.	-1	6.79778	-1	1754	0.13	0.44	21407339	21411414	6.79778	1591	21407333	21411530	8.19854	2013
3L_1	23321487	23322328	.	149	.	-1	6.78901	-1	367	0.09	0.36	23321668	23322265	9.07861	124	23321487	23322328	6.78901	328
3R_28	24740786	24742503	.	141	.	-1	6.78863	-1	1172	0.09	0.34	24740786	24742503	9.35378	698	24741443	24742217	6.78863	344
2R_21	19396594	19397367	.	80	.	-1	6.78125	-1	224	0.00	0.19	19396594	19397315	21.34478	212	19396618	19397367	6.78125	405
2L_1	21035440	21036632	.	166	.	-1	6.78015	-1	335	0.11	0.40	21035440	21036632	7.54816	757	21035476	21035877	6.78015	198
2R_21	14940158	14940889	.	105	.	-1	6.77908	-1	190	0.04	0.25	14940158	14940889	12.55061	412	14940159	14940889	6.77908	385
3L_1	256754	258955	.	102	.	-1	6.76843	-1	1446	0.03	0.25	256926	258825	6.76843	795	256754	258955	15.86512	957
X_1	15338932	15339478	.	174	.	-1	6.76176	-1	93	0.12	0.42	15338932	15339276	6.76176	88	15338936	15339478	7.43736	95
3R_28	27101977	27103796	.	170	.	-1	6.73670	-1	1277	0.12	0.41	27102306	27103770	6.73670	761	27101977	27103796	9.17519	961
2L_1	9571498	9572522	.	157	.	-1	6.73583	-1	473	0.10	0.38	9571498	9572384	8.34048	301	9571544	9572522	6.73583	266
X_1	7938764	7939334	.	172	.	-1	6.73505	-1	286	0.12	0.42	7938764	7939324	6.73505	293	7938770	7939334	7.39607	286
2R_21	18024868	18025330	.	176	.	-1	6.73438	-1	262	0.12	0.43	18024993	18025288	6.73438	147	18024868	18025330	7.65307	253
3L_1	20294009	20294893	.	164	.	-1	6.71813	-1	518	0.11	0.40	20294099	20294632	7.61669	260	20294009	20294893	6.71813	351
2R_21	20931423	20932144	.	171	.	-1	6.71027	-1	290	0.12	0.41	20931640	20932138	6.71027	88	20931423	20932144	8.98827	449
2L_1	11054887	11055490	.	173	.	-1	6.69552	-1	152	0.12	0.42	11054887	11055490	6.69552	139	11054912	11055252	8.69913	140
2L_1	3502941	3503757	.	163	.	-1	6.69003	-1	197	0.11	0.39	3502941	3503678	6.69003	258	3502942	3503757	6.82692	378
X_1	15325547	15326532	.	163	.	-1	6.68106	-1	269	0.11	0.39	15325547	15326532	7.12886	352	15325604	15326351	6.68106	300
3R_28	27479488	27480649	.	90	.	-1	6.67647	-1	603	0.01	0.22	27479550	27480163	6.67647	395	27479488	27480649	19.51193	422
2L_1	167502	168183	.	106	.	-1	6.66484	-1	327	0.04	0.26	167508	168025	6.66484	168	167502	168183	14.27348	480
3R_28	9518462	9519918	.	172	.	-1	6.66346	-1	885	0.12	0.42	9518462	9519918	6.66346	694	9518489	9519706	7.72719	347
3R_28	10166326	10167074	.	159	.	-1	6.65858	-1	374	0.10	0.38	10166712	10167074	8.08378	196	10166326	10167059	6.65858	376
3L_1	12708037	12709325	.	114	.	-1	6.65241	-1	659	0.06	0.28	12708037	12709325	6.65241	558	12708242	12709078	12.54712	465
2R_21	15576576	15577129	.	83	.	-1	6.64505	-1	228	0.01	0.20	15576576	15577129	18.69594	258	15576638	15576952	6.64505	136
2L_1	7457712	7458376	.	115	.	-1	6.63507	-1	366	0.06	0.28	7457712	7458295	10.54572	192	7457801	7458376	6.63507	275
X_1	2295089	2295821	.	113	.	-1	6.61172	-1	252	0.05	0.27	2295089	2295786	6.61172	244	2295205	2295821	12.68981	145
3L_1	734615	736664	.	74	.	-1	6.60802	-1	1106	0.00	0.18	734615	736472	6.60802	651	735189	736664	97.16750	526
3L_1	20393054	20394118	.	147	.	-1	6.60664	-1	681	0.09	0.35	20393331	20394118	8.38176	274	20393054	20394031	6.60664	669
3R_28	1840024	1841533	.	162	.	-1	6.60394	-1	352	0.10	0.39	1840225	1841529	6.60394	665	1840024	1841533	6.83738	912
3L_1	6756150	6756794	.	158	.	-1	6.60232	-1	492	0.10	0.38	6756150	6756764	7.63911	309	6756158	6756794	6.60232	290
2R_21	12895833	12896545	.	132	.	-1	6.59767	-1	450	0.08	0.32	12895833	12896514	9.07311	417	12895836	12896545	6.59767	288
3R_28	15775472	15776098	.	120	.	-1	6.58649	-1	314	0.07	0.29	15775646	15775916	9.76281	123	15775472	15776098	6.58649	379
2R_21	6698514	6699255	.	115	.	-1	6.57968	-1	564	0.06	0.28	6698547	6699217	10.22078	551	6698514	6699255	6.57968	345
3L_1	21168579	21169395	.	153	.	-1	6.57635	-1	225	0.10	0.37	21168580	21168974	7.72886	120	21168579	21169395	6.57635	330
2L_2	1662366	1662859	.	156	.	-1	6.57530	-1	203	0.10	0.38	1662366	1662643	7.37341	177	1662434	1662859	6.57530	161
2R_21	2049636	2050542	.	96	.	-1	6.57530	-1	519	0.02	0.23	2049636	2050542	13.64789	510	2049996	2050404	6.57530	169
2R_21	5825361	5825936	.	89	.	-1	6.57486	-1	259	0.01	0.22	5825411	5825936	15.18672	336	5825361	5825759	6.57486	132
3R_28	634688	635198	.	138	.	-1	6.57486	-1	126	0.08	0.33	634688	635198	8.59040	125	634732	635181	6.57486	83
3_scaffold2	1359460	1361032	.	139	.	-1	6.57360	-1	688	0.08	0.34	1360303	1360888	8.49425	228	1359460	1361032	6.57360	706
2R_21	8740323	8741444	.	169	.	-1	6.54780	-1	575	0.11	0.41	8740323	8741258	6.54780	312	8741038	8741444	8.29863	193
3R_28	24222663	24223151	.	160	.	-1	6.54318	-1	184	0.10	0.39	24222663	24223060	6.54318	206	24222689	24223151	6.78145	136
2R_21	7584245	7584808	.	145	.	-1	6.54097	-1	382	0.09	0.35	7584245	7584808	6.54097	268	7584373	7584709	9.82087	223
3R_28	25199306	25200241	.	128	.	-1	6.54097	-1	500	0.08	0.31	25199306	25199871	6.54097	442	25199654	25200241	10.59210	211
3R_28	17221154	17221585	.	121	.	-1	6.53584	-1	261	0.07	0.29	17221154	17221585	6.53584	255	17221173	17221579	11.02976	248
X_1	8063535	8065275	.	162	.	-1	6.53187	-1	963	0.11	0.39	8063561	8065257	6.53187	728	8063535	8065275	8.66272	837
2L_1	1450520	1451398	.	84	.	-1	6.52415	-1	301	0.01	0.20	1450527	1451398	17.04221	209	1450520	1451178	6.52415	386
2R_21	21485242	21485876	.	155	.	-1	6.51680	-1	269	0.10	0.37	21485489	21485760	6.51680	159	21485242	21485876	6.63799	132
3L_1	18984839	18985564	.	157	.	-1	6.51680	-1	334	0.10	0.38	18985033	18985564	6.51680	195	18984839	18985288	9.02411	280
3L_10	1000384	1001094	.	154	.	-1	6.51680	-1	468	0.10	0.37	1000384	1000827	6.51680	402	1000744	1001094	9.02411	175
4_2	925716	926442	.	117	.	-1	6.51680	-1	447	0.06	0.28	926087	926407	6.51680	169	925716	926442	11.68789	355
X_1	5692606	5693293	.	165	.	-1	6.51680	-1	434	0.11	0.40	5692606	5693293	6.51680	411	5692606	5693284	8.26274	412
X_1	6759401	6759946	.	155	.	-1	6.51680	-1	263	0.10	0.37	6759401	6759783	6.51680	85	6759415	6759946	6.62474	267
X_1	7933662	7934507	.	165	.	-1	6.51680	-1	451	0.11	0.40	7933662	7934507	6.51680	579	7933722	7934490	7.44802	370
X_1	19871843	19873078	.	96	.	-1	6.51660	-1	607	0.02	0.23	19871879	19873078	6.51660	537	19871843	19872651	15.45086	530
3L_1	3814985	3815352	.	151	.	-1	6.51590	-1	297	0.10	0.36	3815013	3815346	6.51590	269	3814985	3815352	9.02444	297
2L_1	434192	435345	.	124	.	-1	6.51229	-1	370	0.07	0.30	434311	435025	6.51229	381	434192	435345	10.54931	451
3L_1	9725544	9726277	.	126	.	-1	6.50128	-1	478	0.07	0.31	9725544	9726110	6.50128	305	9725702	9726277	10.34166	346
3R_28	11266515	11266951	.	153	.	-1	6.49535	-1	100	0.10	0.37	11266515	11266951	6.49535	96	11266523	11266933	8.79812	97
3R_28	27853736	27855110	.	101	.	-1	6.49094	-1	611	0.03	0.24	27853972	27854601	6.49094	231	27853736	27855110	14.07562	609
2R_21	4344954	4346422	.	94	.	-1	6.48583	-1	362	0.02	0.23	4344954	4346220	13.64749	617	4344967	4346422	6.48583	604
3L_1	11226404	11227254	.	109	.	-1	6.48176	-1	386	0.04	0.26	11226454	11227060	6.48176	357	11226404	11227254	12.30154	262
3R_28	2952986	2953657	.	148	.	-1	6.47864	-1	434	0.09	0.36	2952986	2953657	7.79826	409	2953016	2953500	6.47864	430
3R_28	27096761	27097399	.	152	.	-1	6.47780	-1	355	0.10	0.37	27097006	27097399	6.77759	303	27096761	27097366	6.47780	162
3L_1	1625711	1626626	.	152	.	-1	6.47626	-1	494	0.10	0.37	1626000	1626626	6.95244	217	1625711	1626425	6.47626	270
2R_21	1938832	1939527	.	121	.	-1	6.46904	-1	180	0.07	0.29	1938849	1939527	6.46904	163	1938832	1939503	10.61036	180
X_1	655409	658267	.	104	.	-1	6.46517	-1	1952	0.03	0.25	655415	657744	6.46517	1093	655409	658267	13.33146	1283
X_1	18376818	18377633	.	150	.	-1	6.46517	-1	126	0.10	0.36	18376818	18377633	6.46517	436	18376826	18377492	8.84658	294
3L_1	21278687	21279383	.	154	.	-1	6.45161	-1	181	0.10	0.37	21278737	21279383	6.45161	344	21278687	21279348	6.71289	368
2R_21	13849191	13850028	.	150	.	-1	6.44873	-1	132	0.09	0.36	13849191	13849905	7.48916	292	13849214	13850028	6.44873	366
4_2	776978	778248	.	118	.	-1	6.42863	-1	549	0.06	0.29	777220	777919	6.42863	331	776978	778248	10.70203	545
3L_1	1523310	1524110	.	151	.	-1	6.41817	-1	416	0.10	0.37	1523357	1524075	6.41817	224	1523310	1524110	6.63441	413
3R_28	27605262	27610432	.	147	.	-1	6.41295	-1	2891	0.09	0.36	27605476	27609702	7.56292	903	27605262	27610432	6.41295	2728
2R_21	21386041	21387317	.	135	.	-1	6.40737	-1	202	0.08	0.33	21386073	21387179	8.27288	258	21386041	21387317	6.40737	593
3L_1	22929116	22929814	.	122	.	-1	6.40737	-1	260	0.07	0.30	22929180	22929814	9.07311	261	22929116	22929779	6.40737	195
3R_28	27698178	27701885	.	161	.	-1	6.39381	-1	3052	0.10	0.39	27698656	27701805	6.39381	566	27698178	27701885	7.43436	1985
3R_28	140199	140665	.	131	.	-1	6.38452	-1	213	0.08	0.32	140199	140518	8.32932	178	140243	140665	6.38452	205
2R_21	21310327	21312341	.	89	.	-1	6.38205	-1	448	0.01	0.22	21310500	21311303	14.52244	274	21310327	21312341	6.38205	1176
3R_28	919007	920588	.	159	.	-1	6.37463	-1	968	0.10	0.38	919007	920588	6.37463	771	919406	920166	7.11441	253
2L_1	18728274	18728923	.	142	.	-1	6.37379	-1	306	0.09	0.34	18728274	18728885	6.37379	330	18728616	18728923	9.03416	139
3L_1	3034414	3034779	.	118	.	-1	6.36934	-1	183	0.06	0.28	3034472	3034779	6.36934	152	3034414	3034772	10.55657	157
3L_1	13682465	13683109	.	148	.	-1	6.36680	-1	495	0.09	0.36	13682465	13683091	6.53584	328	13682716	13683109	6.36680	246
3R_28	24465645	24466308	.	119	.	-1	6.36632	-1	297	0.06	0.29	24465645	24466308	9.20312	295	24465649	24465985	6.36632	295
4_2	903592	906012	.	160	.	-1	6.36087	-1	1207	0.10	0.39	903916	905407	6.36087	632	903592	906012	7.49340	1353
2L_1	7060483	7061580	.	159	.	-1	6.36038	-1	539	0.10	0.38	7060483	7061580	6.36038	537	7060531	7061531	7.24340	507
3R_28	26445844	26446237	.	156	.	-1	6.36038	-1	195	0.10	0.38	26445892	26446196	6.36038	137	26445844	26446237	7.97952	205
X_1	2733668	2734130	.	110	.	-1	6.34076	-1	381	0.05	0.26	2733668	2734104	6.34076	386	2733787	2734130	11.73316	258
2L_1	745420	746181	.	80	.	-1	6.34004	-1	306	0.00	0.19	745420	746181	18.17546	317	745526	746181	6.34004	189
3R_28	15273634	15274091	.	155	.	-1	6.33810	-1	410	0.10	0.38	15273634	15274060	6.33810	386	15273651	15274091	7.84384	418
2L_1	5827046	5827779	.	153	.	-1	6.33218	-1	494	0.10	0.37	5827106	5827739	6.33218	355	5827046	5827779	6.86470	422
2R_21	5484367	5485001	.	147	.	-1	6.32609	-1	236	0.09	0.36	5484367	5485001	6.32609	260	5484388	5484700	6.48753	191
X_1	6656940	6658024	.	146	.	-1	6.30763	-1	790	0.09	0.35	6657422	6658022	6.63627	287	6656940	6658024	6.30763	575
X_1	12755982	12757734	.	122	.	-1	6.30763	-1	778	0.07	0.30	12755982	12757734	8.72694	912	12756094	12757643	6.30763	439
X_1	2136817	2137397	.	91	.	-1	6.30753	-1	156	0.01	0.22	2136817	2137397	13.42977	192	2136849	2137360	6.30753	88
3L_1	10866911	10869272	.	99	.	-1	6.30583	-1	1197	0.03	0.24	10866911	10869272	11.71705	1212	10867030	10869236	6.30583	1131
2R_21	21264466	21268617	.	132	.	-1	6.30086	-1	1511	0.08	0.32	21264466	21267701	7.90012	573	21264586	21268617	6.30086	1995
X_1	11585024	11585868	.	97	.	-1	6.29757	-1	138	0.02	0.24	11585024	11585868	6.29757	364	11585029	11585730	14.24138	140
2R_21	14172168	14173740	.	152	.	-1	6.29416	-1	1017	0.10	0.37	14172180	14173350	6.29416	519	14172168	14173740	8.00455	552
3L_1	710798	714248	.	135	.	-1	6.29044	-1	1391	0.08	0.33	710798	714248	7.71247	1431	711065	714033	6.29044	1610
3R_28	26692015	26693316	.	127	.	-1	6.28616	-1	745	0.08	0.31	26692015	26693266	8.09420	671	26692314	26693316	6.28616	490
3L_1	10341896	10342474	.	144	.	-1	6.28615	-1	185	0.09	0.35	10341901	10342226	6.87154	209	10341896	10342474	6.28615	156
3L_1	64851	67405	.	130	.	-1	6.28594	-1	745	0.08	0.31	65356	65734	7.85341	206	64851	67405	6.28594	1645
4_2	806752	808505	.	143	.	-1	6.28134	-1	772	0.09	0.35	806865	807933	6.62052	458	806752	808505	6.28134	967
X_1	19303918	19304753	.	85	.	-1	6.26913	-1	357	0.01	0.21	19304150	19304706	6.26913	296	19303918	19304753	18.03568	341
3L_1	19783068	19783895	.	116	.	-1	6.26157	-1	589	0.06	0.28	19783092	19783875	6.26157	337	19783068	19783895	10.48646	383
3R_28	13480582	13482318	.	131	.	-1	6.26097	-1	1053	0.08	0.32	13480677	13482156	7.67172	569	13480582	13482318	6.26097	868
2R_21	15757207	15758662	.	149	.	-1	6.25765	-1	531	0.09	0.36	15757213	15758662	6.25765	537	15757207	15758381	6.61812	522
X_1	360796	363056	.	96	.	-1	6.24936	-1	872	0.02	0.23	360806	363055	6.24936	1311	360796	363056	14.27162	801
3L_1	14777313	14777963	.	142	.	-1	6.24287	-1	317	0.09	0.34	14777313	14777963	6.64603	300	14777327	14777937	6.24287	311
3L_1	45282	48318	.	144	.	-1	6.23337	-1	948	0.09	0.35	45804	47607	6.23337	350	45282	48318	8.32990	1488
3L_1	4226271	4227809	.	117	.	-1	6.23224	-1	888	0.06	0.28	4226271	4227809	8.83683	668	4226406	4227505	6.23224	470
2R_21	8879012	8880089	.	140	.	-1	6.23039	-1	354	0.09	0.34	8879012	8880081	6.45161	581	8879028	8880089	6.23039	564
2R_21	17799380	17800576	.	150	.	-1	6.22657	-1	306	0.10	0.36	17799380	17800576	6.22657	617	17799434	17800535	7.81637	419
2L_1	6822026	6823294	.	122	.	-1	6.21939	-1	546	0.07	0.29	6822046	6823294	8.31184	525	6822026	6822950	6.21939	335
3R_28	27552903	27553723	.	79	.	-1	6.19905	-1	121	0.00	0.19	27552905	27553551	6.19905	263	27552903	27553723	22.30508	280
X_1	687574	689241	.	151	.	-1	6.19905	-1	189	0.10	0.36	687602	688909	6.19905	685	687574	689241	7.53194	705
2R_21	14435195	14436171	.	140	.	-1	6.18928	-1	588	0.09	0.34	14435727	14436171	6.61370	254	14435195	14435896	6.18928	321
3L_1	248850	252696	.	84	.	-1	6.18136	-1	2035	0.01	0.20	248963	251951	6.18136	1382	248850	252696	18.12394	1729
X_1	11796990	11797561	.	92	.	-1	6.17999	-1	412	0.02	0.22	11797292	11797561	12.84660	129	11796990	11797534	6.17999	266
3_scaffold2	1137553	1138791	.	103	.	-1	6.17560	-1	574	0.03	0.25	1138038	1138318	6.17560	169	1137553	1138791	12.27029	494
X_1	2271242	2272824	.	149	.	-1	6.17560	-1	713	0.09	0.36	2271466	2272824	6.17560	729	2271242	2272420	6.83362	748
X_1	7310028	7311288	.	113	.	-1	6.17560	-1	803	0.05	0.27	7310028	7311025	6.17560	474	7310587	7311288	10.49736	221
3L_4	1463551	1465684	.	91	.	-1	6.17460	-1	408	0.01	0.22	1463578	1465548	6.17460	923	1463551	1465684	14.68028	973
4_2	445379	446576	.	144	.	-1	6.17460	-1	395	0.09	0.35	445379	446419	6.17460	422	445382	446576	7.95822	610
Contig79	26749	29594	.	107	.	-1	6.17460	-1	1132	0.04	0.26	27352	29520	6.17460	1089	26749	29594	11.31576	1306
X_1	5086524	5088164	.	136	.	-1	6.17460	-1	754	0.08	0.33	5086528	5088164	6.17460	747	5086524	5088095	8.25289	648
X_1	6269936	6271398	.	141	.	-1	6.17460	-1	947	0.09	0.34	6270356	6271398	6.17460	487	6269936	6271395	6.30763	787
X_1	9359411	9360033	.	148	.	-1	6.17460	-1	535	0.09	0.36	9359411	9360033	6.17460	339	9359471	9360004	6.94846	491
X_1	10735021	10736044	.	110	.	-1	6.17460	-1	361	0.05	0.27	10735021	10736044	6.17460	550	10735172	10735912	10.69638	276
3R_28	7629943	7633424	.	143	.	-1	6.17238	-1	1833	0.09	0.35	7629943	7633424	6.17238	1786	7630018	7632173	6.46928	1100
3R_28	1501710	1502738	.	95	.	-1	6.14944	-1	543	0.02	0.23	1501710	1502569	12.10075	541	1501716	1502738	6.14944	391
3R_28	7612464	7614985	.	146	.	-1	6.14589	-1	820	0.09	0.35	7612509	7614985	6.14589	592	7612464	7614852	7.28547	1029
2R_21	11977703	11978452	.	83	.	-1	6.14470	-1	422	0.00	0.20	11977703	11978431	15.61296	376	11977829	11978452	6.14470	293
2L_1	13254273	13255193	.	143	.	-1	6.13557	-1	524	0.09	0.35	13254273	13255185	6.13557	464	13254563	13255193	7.72066	370
2L_2	569758	571479	.	146	.	-1	6.13349	-1	713	0.09	0.35	570045	570524	6.13349	327	569758	571479	7.21083	846
2L_1	3349535	3350130	.	135	.	-1	6.12934	-1	309	0.08	0.33	3349789	3350130	6.16201	222	3349535	3350098	6.12934	142
3R_28	18270378	18271215	.	115	.	-1	6.12014	-1	361	0.06	0.28	18270378	18271215	8.80946	371	18270388	18271070	6.12014	361
3L_1	1336069	1337557	.	133	.	-1	6.11755	-1	1159	0.08	0.32	1336069	1337557	7.22014	922	1336248	1337531	6.11755	778
3R_28	21879467	21882164	.	136	.	-1	6.11635	-1	1469	0.08	0.33	21879467	21882164	6.11635	1401	21879748	21882000	8.01073	294
3R_28	2760294	2760589	.	101	.	-1	6.10359	-1	141	0.03	0.24	2760299	2760573	6.10359	127	2760294	2760589	12.11665	151
2L_1	13429529	13430223	.	142	.	-1	6.10342	-1	246	0.09	0.34	13429530	13430223	6.10342	251	13429529	13429987	6.58649	100
2L_1	170886	173752	.	92	.	-1	6.09723	-1	1278	0.02	0.22	171842	172719	12.35311	347	170886	173752	6.09723	1702
3L_1	16130022	16131603	.	133	.	-1	6.09398	-1	818	0.08	0.32	16130027	16131309	6.09398	632	16130022	16131603	8.16798	235
2L_1	8073603	8073987	.	122	.	-1	6.07943	-1	280	0.07	0.30	8073603	8073934	6.07943	300	8073614	8073987	8.94682	249
4_2	501467	502976	.	142	.	-1	6.07672	-1	640	0.09	0.34	501506	502884	6.07672	667	501467	502976	7.47251	977
3R_28	26267462	26270050	.	134	.	-1	6.07187	-1	1005	0.08	0.32	26267511	26269676	6.12719	1017	26267462	26270050	6.07187	1290
2R_21	21438564	21440652	.	137	.	-1	6.06511	-1	1427	0.08	0.33	21439809	21440522	6.49877	389	21438564	21440652	6.06511	1053
2R_21	3087526	3088564	.	140	.	-1	6.05877	-1	516	0.09	0.34	3087548	3088564	6.05877	481	3087526	3088077	6.41935	111
2R_21	13445720	13446162	.	141	.	-1	6.05877	-1	236	0.09	0.34	13445720	13446162	6.05877	208	13445740	13446099	7.53035	244
2R_21	14712645	14714376	.	137	.	-1	6.05413	-1	1058	0.08	0.33	14713216	14714179	6.05413	518	14712645	14714376	6.29795	850
2R_21	6811435	6813682	.	119	.	-1	6.05318	-1	1336	0.06	0.29	6811435	6813682	6.05318	1284	6812257	6813511	9.06289	601
3L_1	16067601	16070752	.	127	.	-1	6.05196	-1	1233	0.08	0.31	16067601	16070752	7.42647	1587	16068279	16070660	6.05196	1112
2R_21	21092316	21093196	.	136	.	-1	6.04429	-1	141	0.08	0.33	21092361	21092805	6.04429	90	21092316	21093196	6.26491	432
2R_21	20392754	20394006	.	110	.	-1	6.03332	-1	525	0.05	0.27	20392898	20393874	9.21990	597	20392754	20394006	6.03332	522
3R_28	11830582	11832171	.	139	.	-1	6.02830	-1	892	0.09	0.34	11830690	11832133	6.02830	594	11830582	11832171	6.46586	362
2R_21	20726580	20727799	.	93	.	-1	6.02604	-1	614	0.02	0.22	20727069	20727596	12.05060	255	20726580	20727799	6.02604	580
3R_28	3829972	3830592	.	121	.	-1	6.02604	-1	146	0.07	0.29	3829972	3830247	7.92566	130	3830036	3830592	6.02604	99
2R_21	2481393	2482597	.	129	.	-1	6.01785	-1	533	0.08	0.31	2481463	2482597	6.01785	668	2481393	2482360	8.01765	321
3L_1	5748464	5748869	.	133	.	-1	6.01428	-1	94	0.08	0.32	5748466	5748809	6.01428	93	5748464	5748869	6.11453	94
3R_28	11527074	11527587	.	100	.	-1	6.01178	-1	223	0.03	0.24	11527074	11527483	10.58631	161	11527237	11527587	6.01178	122
2L_1	6676382	6676866	.	130	.	-1	5.99835	-1	114	0.08	0.31	6676382	6676839	6.93609	124	6676389	6676866	5.99835	98
X_1	477066	478545	.	84	.	-1	5.99719	-1	1253	0.01	0.20	478171	478545	14.51156	171	477066	478538	5.99719	617
3L_1	24542317	24545022	.	115	.	-1	5.99508	-1	1453	0.06	0.28	24542363	24544331	5.99508	1005	24542317	24545022	9.24448	1303
3R_28	16463759	16464193	.	140	.	-1	5.99391	-1	206	0.09	0.34	16463759	16464193	5.99391	177	16463813	16464183	6.97039	221
3L_1	7245379	7246008	.	139	.	-1	5.98687	-1	159	0.09	0.34	7245379	7245996	5.98687	271	7245428	7246008	6.76731	136
4_2	205668	207921	.	76	.	-1	5.98687	-1	2026	0.00	0.18	205668	207916	5.98687	1232	205806	207921	23.09233	982
X_1	9587232	9588069	.	111	.	-1	5.98158	-1	486	0.05	0.27	9587244	9588048	8.96456	288	9587232	9588069	5.98158	303
3R_28	12065033	12067048	.	132	.	-1	5.98043	-1	366	0.08	0.32	12065033	12067048	6.39336	1169	12065123	12066960	5.98043	417
2R_21	1080632	1081768	.	123	.	-1	5.97859	-1	391	0.07	0.30	1080943	1081403	5.97859	87	1080632	1081768	8.30739	676
3R_28	22678385	22679059	.	101	.	-1	5.97775	-1	233	0.03	0.24	22678466	22679059	5.97775	154	22678385	22678761	11.54560	232
3R_28	5961708	5962327	.	137	.	-1	5.97239	-1	498	0.08	0.33	5961708	5962327	5.97239	290	5961832	5962301	6.43318	396
3R_28	19759779	19761348	.	138	.	-1	5.96982	-1	511	0.08	0.33	19759779	19761348	5.96982	835	19759878	19760672	7.00346	297
2R_21	16907245	16908326	.	125	.	-1	5.95458	-1	113	0.07	0.30	16907245	16907944	5.95458	275	16907245	16908326	8.15323	274
2R_21	20186706	20187319	.	138	.	-1	5.95458	-1	331	0.08	0.33	20186835	20187319	5.95458	238	20186706	20187319	6.61880	381
2L_1	19616652	19618731	.	113	.	-1	5.95258	-1	662	0.05	0.27	19616652	19618731	8.54985	1417	19616675	19618724	5.95258	1069
2R_21	10262026	10262722	.	123	.	-1	5.95204	-1	100	0.07	0.30	10262026	10262683	7.44906	281	10262028	10262722	5.95204	290
3L_1	6746458	6748174	.	124	.	-1	5.93860	-1	1038	0.07	0.30	6746511	6748174	5.93860	803	6746458	6748125	8.20990	741
2R_21	20302427	20303963	.	136	.	-1	5.91533	-1	660	0.08	0.33	20302427	20303963	5.91533	646	20302455	20303789	6.64578	562
3R_28	9503865	9504506	.	130	.	-1	5.91337	-1	345	0.08	0.31	9503865	9504506	6.22441	340	9503889	9504493	5.91337	387
2R_21	21138279	21139398	.	98	.	-1	5.90575	-1	966	0.02	0.24	21138342	21139398	10.43614	583	21138279	21139391	5.90575	474
2L_1	14408315	14408829	.	135	.	-1	5.90498	-1	426	0.08	0.33	14408342	14408829	5.90498	246	14408315	14408829	7.14633	285
2R_21	20859585	20859957	.	131	.	-1	5.90448	-1	254	0.08	0.32	20859585	20859878	5.90448	243	20859635	20859957	7.29203	216
3R_28	27825743	27829198	.	134	.	-1	5.90118	-1	637	0.08	0.32	27825764	27827363	5.90118	849	27825743	27829198	7.14792	1815
3R_28	12942821	12944178	.	112	.	-1	5.89920	-1	931	0.05	0.27	12943009	12944056	8.60308	583	12942821	12944178	5.89920	1050
X_1	8217329	8217796	.	129	.	-1	5.89893	-1	267	0.08	0.31	8217348	8217615	6.17460	184	8217329	8217796	5.89893	331
3L_1	18883848	18884253	.	112	.	-1	5.89385	-1	192	0.05	0.27	18883865	18884220	8.48569	143	18883848	18884253	5.89385	225
3R_28	1456003	1457276	.	103	.	-1	5.89355	-1	859	0.03	0.25	1456622	1457222	9.62372	224	1456003	1457276	5.89355	563
2R_21	19013196	19015689	.	129	.	-1	5.88473	-1	1096	0.08	0.31	19013196	19015689	6.17902	889	19013201	19015523	5.88473	412
2L_1	16316995	16319733	.	99	.	-1	5.87932	-1	1800	0.03	0.24	16316995	16319550	10.32144	1389	16317232	16319733	5.87932	1139
X_1	2042532	2043743	.	105	.	-1	5.87486	-1	137	0.04	0.26	2042532	2043440	5.87486	136	2042532	2043743	10.24353	416
3R_28	4890091	4890898	.	129	.	-1	5.87311	-1	440	0.08	0.31	4890091	4890898	6.34076	470	4890215	4890792	5.87311	128
3L_1	363887	365345	.	70	.	-1	5.86345	-1	1015	0.00	0.17	364206	365297	25.35220	727	363887	365345	5.86345	537
3R_28	27099272	27099926	.	117	.	-1	5.86266	-1	250	0.06	0.28	27099340	27099926	5.86266	156	27099272	27099644	8.69246	276
2L_1	8331262	8331680	.	132	.	-1	5.84020	-1	206	0.08	0.32	8331262	8331635	5.84020	130	8331391	8331680	6.94846	154
2R_21	1609247	1610166	.	126	.	-1	5.84020	-1	554	0.07	0.30	1609342	1609805	5.84020	256	1609247	1610166	7.61528	375
3L_1	6248	14477	.	73	.	-1	5.84020	-1	2525	0.00	0.18	6339	14305	5.84020	3919	6248	14477	26.61396	4105
3L_1	13935653	13936477	.	130	.	-1	5.84020	-1	212	0.08	0.32	13935653	13936477	5.84020	310	13935826	13936151	6.30763	136
3R_28	17490617	17491924	.	110	.	-1	5.84020	-1	575	0.05	0.27	17490617	17491924	5.84020	656	17490645	17491403	9.20007	341
3_scaffold2	1361538	1363073	.	127	.	-1	5.84020	-1	918	0.08	0.31	1361825	1362849	5.84020	405	1361538	1363073	7.27867	538
Contig119	50553	51296	.	74	.	-1	5.84020	-1	489	0.00	0.18	50641	51180	5.84020	226	50553	51296	26.06724	361
X_1	5740114	5741049	.	88	.	-1	5.84020	-1	768	0.01	0.21	5740374	5740997	5.84020	291	5740114	5741049	13.75897	770
X_1	21732582	21734272	.	131	.	-1	5.84020	-1	1229	0.08	0.32	21732582	21734250	5.84020	223	21732585	21734272	6.58751	858
2R_21	12887499	12888485	.	121	.	-1	5.83391	-1	169	0.07	0.29	12887499	12888485	5.83391	542	12887554	12888084	7.91252	274
2R_21	14639656	14640743	.	108	.	-1	5.81253	-1	896	0.04	0.26	14639656	14640715	8.77766	497	14640409	14640743	5.81253	208
2L_1	18188374	18191087	.	125	.	-1	5.80006	-1	1429	0.07	0.30	18188660	18191087	6.79154	1211	18188374	18190889	5.80006	593
3L_1	2582354	2583693	.	128	.	-1	5.78607	-1	376	0.08	0.31	2582354	2583673	5.78607	616	2582388	2583693	6.20855	803
3R_28	16819416	16819982	.	128	.	-1	5.78159	-1	127	0.08	0.31	16819461	16819982	5.78159	248	16819416	16819898	6.35603	116
X_1	6227382	6228191	.	98	.	-1	5.78159	-1	593	0.02	0.24	6227382	6228182	5.78159	450	6227772	6228191	10.91952	347
3R_28	26795959	26796421	.	34	.	-1	5.77777	-1	302	-0.00	0.08	26795959	26796407	5.77777	351	26795974	26796421	5.87527	239
3L_1	21499869	21501015	.	127	.	-1	5.77283	-1	578	0.08	0.31	21499869	21500523	5.77283	590	21500235	21501015	6.85351	404
X_1	769772	770346	.	95	.	-1	5.75459	-1	335	0.02	0.23	769772	770283	10.48944	278	770043	770346	5.75459	121
3R_28	27675036	27676154	.	34	.	-1	5.74746	-1	632	-0.00	0.08	27675522	27675952	5.74746	105	27675036	27676154	5.82450	599
3R_28	5482633	5483651	.	85	.	-1	5.73532	-1	278	0.01	0.20	5482642	5483637	13.16627	433	5482633	5483651	5.73532	287
3R_28	24206497	24207458	.	96	.	-1	5.72797	-1	497	0.02	0.23	24206497	24207458	5.72797	284	24206865	24207314	11.17301	140
X_1	11821613	11823445	.	119	.	-1	5.72412	-1	916	0.06	0.29	11821613	11822901	5.72412	571	11821718	11823445	7.64326	828
2R_21	13984787	13985577	.	84	.	-1	5.71358	-1	657	0.01	0.20	13984787	13985563	5.71358	480	13984991	13985577	14.22968	286
3R_28	27834391	27835307	.	78	.	-1	5.71087	-1	248	0.00	0.19	27834546	27835181	5.71087	276	27834391	27835307	16.25245	409
3L_1	22251102	22251939	.	124	.	-1	5.70906	-1	549	0.07	0.30	22251102	22251939	6.55218	335	22251206	22251766	5.70906	270
4_2	199483	202295	.	117	.	-1	5.69353	-1	599	0.06	0.28	199544	199959	7.27444	234	199483	202295	5.69353	1405
X_1	12658595	12659363	.	34	.	-1	5.69353	-1	218	-0.00	0.08	12658595	12659277	5.84020	378	12658659	12659363	5.69353	444
3L_1	14987072	14989326	.	118	.	-1	5.68981	-1	1009	0.06	0.28	14987072	14989326	7.17487	1358	14987525	14989236	5.68981	639
2R_21	21286648	21290606	.	113	.	-1	5.68286	-1	2849	0.05	0.27	21287431	21290234	7.72886	1448	21286648	21290606	5.68286	1804
3R_28	12111906	12113698	.	34	.	-1	5.67384	-1	1411	-0.00	0.08	12111997	12113698	5.67675	637	12111906	12113679	5.67384	697
2R_21	18537064	18537797	.	120	.	-1	5.67065	-1	125	0.07	0.29	18537064	18537797	6.76755	261	18537099	18537399	5.67065	94
2R_21	21434298	21435098	.	111	.	-1	5.66904	-1	190	0.05	0.27	21434298	21434706	5.66904	154	21434312	21435098	8.59520	213
3L_1	1502392	1504538	.	34	.	-1	5.66830	-1	1544	-0.00	0.08	1502721	1504538	5.66830	1092	1502392	1504537	5.96941	932
3L_1	20777124	20778132	.	34	.	-1	5.66231	-1	897	-0.00	0.08	20777124	20778132	5.66231	538	20777160	20778121	6.07568	512
3R_28	22746926	22748299	.	123	.	-1	5.66163	-1	596	0.07	0.30	22746926	22748299	6.40792	545	22747137	22748287	5.66163	632
3L_1	3221207	3222298	.	78	.	-1	5.65902	-1	195	0.00	0.19	3221210	3222298	5.65902	495	3221207	3221888	16.45667	189
2R_21	6401091	6401959	.	72	.	-1	5.65899	-1	171	0.00	0.17	6401101	6401959	5.65899	381	6401091	6401811	24.86987	166
3R_28	25471931	25472744	.	114	.	-1	5.65786	-1	462	0.06	0.28	25471996	25472744	7.33101	401	25471931	25472742	5.65786	278
2L_1	8061341	8062860	.	34	.	-1	5.64099	-1	613	-0.00	0.08	8061341	8062371	5.77013	598	8061348	8062860	5.64099	799
3L_10	315899	319249	.	124	.	-1	5.63796	-1	1299	0.07	0.30	316644	318284	5.63796	579	315899	319249	6.78145	1633
2R_21	10520836	10521884	.	97	.	-1	5.63444	-1	719	0.02	0.23	10520836	10521550	5.63444	333	10520913	10521884	10.59210	600
3R_28	10597080	10597798	.	123	.	-1	5.62313	-1	577	0.07	0.30	10597497	10597798	5.62313	171	10597080	10597718	6.80029	364
2R_21	20386126	20388090	.	99	.	-1	5.62157	-1	676	0.03	0.24	20386476	20388090	5.62157	835	20386126	20388089	9.94851	1003
3L_1	668344	669634	.	101	.	-1	5.61736	-1	520	0.03	0.25	668344	669279	5.61736	338	668398	669634	9.56056	279
3L_1	2877905	2878778	.	112	.	-1	5.61708	-1	214	0.05	0.27	2877905	2878778	5.61708	394	2877905	2878364	8.07664	198
3R_28	26363530	26366051	.	34	.	-1	5.61694	-1	753	-0.00	0.08	26363627	26365988	5.73843	612	26363530	26366051	5.61694	640
3L_1	3899053	3900135	.	94	.	-1	5.61520	-1	314	0.02	0.23	3899178	3899575	10.15118	213	3899053	3900135	5.61520	384
3R_28	9541233	9542949	.	92	.	-1	5.61361	-1	897	0.02	0.22	9541287	9542672	10.40859	664	9541233	9542949	5.61361	1038
2R_21	9894409	9895081	.	116	.	-1	5.61233	-1	558	0.06	0.28	9894494	9895062	7.02342	313	9894409	9895081	5.61233	359
3L_1	5361204	5361881	.	89	.	-1	5.59740	-1	289	0.01	0.21	5361338	5361841	5.59740	148	5361204	5361881	12.03530	415
3L_1	7348928	7349509	.	34	.	-1	5.59740	-1	329	-0.00	0.08	7349171	7349509	5.59740	152	7348928	7349227	5.82577	263
3L_1	9438227	9438810	.	34	.	-1	5.58609	-1	347	-0.00	0.08	9438227	9438810	5.72758	317	9438309	9438801	5.58609	269
2R_21	6325224	6325892	.	77	.	-1	5.58537	-1	481	0.00	0.19	6325224	6325834	5.58537	288	6325460	6325892	16.64087	227
3R_28	27288962	27289618	.	71	.	-1	5.58006	-1	147	0.00	0.17	27288979	27289520	5.58006	291	27288962	27289618	25.33088	144
2R_21	11282673	11283162	.	112	.	-1	5.57686	-1	96	0.05	0.27	11282686	11283072	5.57686	82	11282673	11283162	8.00292	97
4_2	522920	523391	.	104	.	-1	5.57067	-1	231	0.03	0.25	523118	523391	5.57067	79	522920	523243	9.13396	186
3L_1	283481	285407	.	105	.	-1	5.56322	-1	781	0.04	0.25	283481	284478	5.56322	533	283665	285407	8.85822	965
2L_2	214338	216056	.	122	.	-1	5.55680	-1	638	0.07	0.29	214868	215876	5.55680	477	214338	216056	6.44337	945
3R_28	2921395	2922957	.	109	.	-1	5.55677	-1	665	0.04	0.26	2921395	2922957	7.86669	425	2921944	2922898	5.55677	301
2L_1	19832788	19834257	.	120	.	-1	5.55401	-1	711	0.07	0.29	19832788	19834239	6.42028	592	19833122	19834257	5.55401	530
3L_1	19317828	19318412	.	92	.	-1	5.55230	-1	293	0.01	0.22	19317828	19318412	10.33154	273	19317861	19318359	5.55230	259
2R_21	16430845	16431436	.	76	.	-1	5.54952	-1	413	0.00	0.19	16430845	16431436	5.54952	243	16431128	16431414	16.83783	138
2L_1	13276276	13276644	.	87	.	-1	5.54851	-1	165	0.01	0.21	13276276	13276644	11.25351	196	13276297	13276630	5.54851	114
2L_1	1107432	1108699	.	97	.	-1	5.54524	-1	755	0.02	0.23	1107772	1108699	5.54524	443	1107432	1108695	10.15811	583
3R_28	27900212	27902721	.	91	.	-1	5.54443	-1	394	0.01	0.22	27900395	27901851	5.54443	143	27900212	27902721	11.04301	1144
X_1	11354743	11355523	.	34	.	-1	5.53747	-1	697	-0.00	0.08	11354745	11355501	5.53747	459	11354743	11355523	5.86624	408
2L_1	449796	450903	.	34	.	-1	5.52789	-1	496	-0.00	0.08	449796	450729	5.52789	468	449857	450903	5.78250	454
3_scaffold1	2548456	2551570	.	77	.	-1	5.51992	-1	1188	0.00	0.19	2549341	2549842	14.82628	308	2548456	2551570	5.51992	1250
4_2	929599	931675	.	70	.	-1	5.51373	-1	1842	0.00	0.17	930137	931649	5.51373	788	929599	931675	26.06724	1220
Contig119	55579	62622	.	34	.	-1	5.51373	-1	6203	-0.00	0.08	57425	62622	5.51373	854	55579	62539	5.99719	3422
X_1	16604226	16605362	.	34	.	-1	5.51373	-1	536	-0.00	0.08	16604226	16605362	5.51373	906	16604467	16605061	5.69353	317
X_1	17715304	17716121	.	100	.	-1	5.51373	-1	310	0.03	0.24	17715499	17716121	5.51373	231	17715304	17715839	9.28677	194
X_1	18134496	18136037	.	103	.	-1	5.51373	-1	1195	0.03	0.25	18134764	18136037	5.51373	579	18134496	18135971	9.02411	839
X_7	166187	167878	.	114	.	-1	5.51373	-1	908	0.05	0.28	166273	167878	5.51373	635	166187	167190	7.61528	302
3R_28	16703459	16703955	.	112	.	-1	5.51222	-1	125	0.05	0.27	16703461	16703729	5.51222	126	16703459	16703955	7.69910	123
2L_1	13216311	13217555	.	69	.	-1	5.50489	-1	298	0.00	0.17	13216311	13217555	5.50489	653	13216454	13216953	30.43476	159
2R_21	14989489	14990370	.	95	.	-1	5.50168	-1	754	0.02	0.23	14989497	14990364	5.50168	417	14989489	14990370	10.19303	449
3R_28	15707390	15707725	.	110	.	-1	5.50168	-1	214	0.05	0.27	15707408	15707721	5.50168	266	15707390	15707725	7.95822	145
3R_28	21922240	21923322	.	104	.	-1	5.50024	-1	134	0.04	0.25	21922242	21923315	5.50024	453	21922240	21923322	8.66974	461
3R_28	26128278	26129605	.	81	.	-1	5.49898	-1	577	0.00	0.20	26128528	26129605	13.03032	308	26128278	26129551	5.49898	338
3L_1	10871480	10872971	.	88	.	-1	5.48650	-1	499	0.01	0.21	10871480	10872971	10.86298	515	10871482	10872318	5.48650	492
2L_1	4998609	4999359	.	116	.	-1	5.48315	-1	437	0.06	0.28	4998609	4999359	6.66470	269	4998630	4999348	5.48315	258
2R_21	12403959	12405401	.	118	.	-1	5.47082	-1	972	0.06	0.29	12403959	12405337	5.47082	791	12404125	12405401	6.79615	1011
3L_1	3405050	3407023	.	97	.	-1	5.46800	-1	1006	0.02	0.23	3405050	3406917	5.46800	719	3405706	3407023	9.76017	408
X_1	5904821	5905334	.	113	.	-1	5.46800	-1	388	0.05	0.27	5904821	5905334	5.46800	313	5904971	5905299	7.48235	214
3R_28	8870525	8871483	.	107	.	-1	5.46636	-1	379	0.04	0.26	8870836	8871483	7.92566	340	8870525	8871245	5.46636	303
3R_28	16692518	16693351	.	76	.	-1	5.45502	-1	136	0.00	0.18	16692518	16693175	15.70445	126	16692547	16693351	5.45502	383
X_1	3863969	3865474	.	96	.	-1	5.45255	-1	452	0.02	0.23	3864002	3865474	9.44008	701	3863969	3865391	5.45255	711
2L_1	8736097	8736958	.	114	.	-1	5.44280	-1	372	0.05	0.27	8736245	8736958	7.04818	239	8736097	8736948	5.44280	379
2L_1	5751614	5752422	.	34	.	-1	5.44037	-1	220	-0.00	0.08	5751614	5752387	5.44037	424	5751673	5752422	6.38610	393
3R_28	25923798	25924202	.	94	.	-1	5.44037	-1	119	0.02	0.23	25923799	25924177	5.44037	98	25923798	25924202	10.05024	140
3L_1	1299929	1300819	.	93	.	-1	5.43659	-1	297	0.02	0.23	1299929	1300667	9.60872	281	1299962	1300819	5.43659	556
3R_28	27677211	27679290	.	107	.	-1	5.43496	-1	807	0.04	0.26	27677380	27678359	7.68111	464	27677211	27679290	5.43496	1143
2R_21	18839977	18840740	.	118	.	-1	5.42737	-1	241	0.06	0.29	18839977	18840740	6.28411	207	18840147	18840727	5.42737	105
2R_21	14657554	14659087	.	34	.	-1	5.42435	-1	1211	-0.00	0.08	14658344	14659069	5.42435	262	14657554	14659087	5.61290	757
3L_1	8462026	8463472	.	115	.	-1	5.41980	-1	980	0.06	0.28	8462509	8463472	6.58272	319	8462026	8463197	5.41980	556
3R_28	27875917	27881430	.	100	.	-1	5.41980	-1	562	0.03	0.24	27876280	27877273	8.72694	425	27875917	27881430	5.41980	2628
3R_28	5996841	5997655	.	116	.	-1	5.40160	-1	187	0.06	0.28	5996841	5997655	5.40160	114	5997004	5997370	6.85628	98
X_1	530596	533452	.	101	.	-1	5.39972	-1	687	0.03	0.24	530647	533222	5.39972	554	530596	533452	8.91854	1063
2R_21	2938895	2941075	.	34	.	-1	5.39829	-1	472	-0.00	0.08	2938963	2940543	5.39829	739	2938895	2941075	5.82757	965
2R_18	514654	516883	.	34	.	-1	5.39673	-1	1122	-0.00	0.08	514731	516278	5.84020	826	514654	516883	5.39673	908
3L_1	23233028	23233402	.	105	.	-1	5.39673	-1	210	0.04	0.25	23233028	23233388	7.96111	322	23233030	23233402	5.39673	97
X_1	13135803	13136901	.	71	.	-1	5.39673	-1	442	0.00	0.17	13135803	13136399	18.85069	419	13136069	13136901	5.39673	489
3L_1	15552221	15553059	.	34	.	-1	5.39364	-1	203	-0.00	0.08	15552225	15552548	5.39364	190	15552221	15553059	6.12472	459
2R_21	20169048	20169760	.	34	.	-1	5.38793	-1	469	-0.00	0.08	20169378	20169760	5.85669	285	20169048	20169730	5.38793	471
3L_1	20301985	20302478	.	103	.	-1	5.38203	-1	226	0.03	0.25	20301985	20302478	5.38203	131	20302015	20302475	8.56191	291
X_1	15715905	15717207	.	105	.	-1	5.38203	-1	583	0.04	0.25	15715905	15717207	5.38203	459	15715940	15716944	8.17525	579
2L_1	141807	145586	.	106	.	-1	5.38134	-1	1488	0.04	0.26	142545	144117	7.63315	152	141807	145586	5.38134	1701
X_1	15144954	15145761	.	68	.	-1	5.37567	-1	661	0.00	0.16	15145200	15145761	26.66009	409	15144954	15145729	5.37567	475
2R_21	6814682	6815314	.	87	.	-1	5.36825	-1	462	0.01	0.21	6814682	6815314	5.36825	297	6814828	6815279	11.44560	288
2R_21	13131934	13132724	.	81	.	-1	5.36383	-1	292	0.00	0.20	13131945	13132564	12.29402	273	13131934	13132724	5.36383	300
X_1	16798036	16799218	.	34	.	-1	5.36031	-1	292	-0.00	0.08	16798036	16799218	6.04372	307	16798036	16798830	5.36031	303
2R_21	6529189	6529636	.	94	.	-1	5.34994	-1	319	0.02	0.23	6529189	6529633	9.21990	283	6529201	6529636	5.34994	343
3R_28	11148617	11150349	.	34	.	-1	5.34994	-1	497	-0.00	0.08	11148905	11150349	5.63399	751	11148617	11149896	5.34994	564
3L_1	4821450	4822377	.	34	.	-1	5.34964	-1	378	-0.00	0.08	4821450	4822377	5.34964	444	4821605	4821918	5.90296	180
3R_28	27659666	27661655	.	75	.	-1	5.34217	-1	1196	0.00	0.18	27660059	27661614	5.34217	731	27659666	27661655	16.48650	1117
4_2	556794	559088	.	117	.	-1	5.34217	-1	945	0.06	0.28	556794	559088	5.34217	1362	556965	559010	6.58697	706
2L_1	179416	181520	.	98	.	-1	5.34106	-1	545	0.02	0.24	179929	180764	8.79166	206	179416	181520	5.34106	1169
2R_21	5854818	5856224	.	84	.	-1	5.33915	-1	445	0.01	0.20	5854979	5856224	5.33915	632	5854818	5856224	11.94884	730
4_2	570098	572882	.	98	.	-1	5.33643	-1	961	0.02	0.24	570850	572532	8.72694	906	570098	572882	5.33643	1318
2R_21	20850456	20851092	.	34	.	-1	5.33166	-1	333	-0.00	0.08	20850531	20851027	5.33166	74	20850456	20851092	5.51484	308
X_1	21349026	21349864	.	89	.	-1	5.33055	-1	380	0.01	0.21	21349026	21349824	10.19547	379	21349315	21349864	5.33055	92
2L_1	8416298	8416990	.	34	.	-1	5.32644	-1	385	-0.00	0.08	8416298	8416987	5.32644	388	8416412	8416990	5.43883	387
3L_1	22059440	22059987	.	106	.	-1	5.32521	-1	441	0.04	0.26	22059455	22059987	7.55489	251	22059440	22059968	5.32521	275
4_2	666458	668635	.	34	.	-1	5.32138	-1	1714	-0.00	0.08	667810	668187	6.17460	99	666458	668635	5.32138	1026
3R_28	4877386	4878405	.	34	.	-1	5.31007	-1	425	-0.00	0.08	4877470	4878405	5.83263	352	4877386	4878177	5.31007	445
X_1	19527795	19528745	.	72	.	-1	5.30950	-1	191	0.00	0.18	19527795	19528723	17.06354	193	19527860	19528745	5.30950	429
2L_1	520106	522137	.	34	.	-1	5.29998	-1	907	-0.00	0.08	520339	521275	5.29998	451	520106	522137	5.70919	809
3R_28	27903015	27904049	.	84	.	-1	5.29538	-1	530	0.01	0.20	27903064	27904049	5.29538	220	27903015	27904038	12.02434	520
3L_1	18858271	18858885	.	89	.	-1	5.28998	-1	289	0.01	0.22	18858271	18858885	9.80906	262	18858368	18858782	5.28998	219
2L_1	2208170	2210233	.	91	.	-1	5.28871	-1	834	0.01	0.22	2208170	2210233	9.45285	975	2208439	2209658	5.28871	610
3R_28	22992567	22993059	.	108	.	-1	5.28406	-1	240	0.04	0.26	22992567	22992999	5.28406	239	22992567	22993059	7.62550	96
3L_10	365281	366787	.	111	.	-1	5.28066	-1	744	0.05	0.27	365563	365856	5.28066	187	365281	366787	7.15491	587
3R_28	284677	286351	.	95	.	-1	5.27365	-1	916	0.02	0.23	284677	286351	8.96453	1121	284819	286319	5.27365	796
2L_1	2402134	2403260	.	109	.	-1	5.27320	-1	608	0.04	0.26	2402134	2403219	5.27320	594	2402526	2403260	7.54489	419
2L_1	10477203	10477610	.	34	.	-1	5.27256	-1	242	-0.00	0.08	10477203	10477599	6.08176	86	10477277	10477610	5.27256	325
X_1	10790500	10791496	.	99	.	-1	5.27063	-1	605	0.03	0.24	10790617	10791496	5.27063	483	10790500	10790984	8.69246	384
2R_21	17371918	17373144	.	88	.	-1	5.26977	-1	775	0.01	0.21	17371918	17373144	9.91892	425	17372348	17372972	5.26977	363
2L_1	9618476	9619811	.	34	.	-1	5.26611	-1	681	-0.00	0.08	9618476	9619374	5.26611	285	9618777	9619811	5.66083	511
3R_28	7284262	7284761	.	72	.	-1	5.25024	-1	126	0.00	0.17	7284262	7284761	17.06804	131	7284291	7284745	5.25024	92
X_1	4921590	4922225	.	92	.	-1	5.25011	-1	288	0.02	0.22	4921620	4922225	9.21681	434	4921590	4922192	5.25011	270
3L_1	24040454	24041432	.	79	.	-1	5.24686	-1	659	0.00	0.19	24040555	24041336	5.24686	333	24040454	24041432	13.39060	681
X_1	5422868	5423933	.	34	.	-1	5.23274	-1	930	-0.00	0.08	5423045	5423933	5.35041	490	5422868	5423918	5.23274	562
3R_28	7503104	7503828	.	72	.	-1	5.23019	-1	117	0.00	0.17	7503104	7503787	17.17926	120	7503114	7503828	5.23019	289
3R_28	16161947	16163042	.	111	.	-1	5.23019	-1	905	0.05	0.27	16161947	16163042	6.74522	610	16162691	16162992	5.23019	117
2L_1	19613444	19615225	.	34	.	-1	5.22963	-1	789	-0.00	0.08	19613444	19615171	6.49609	968	19613537	19615225	5.22963	755
3R_28	21527161	21528857	.	72	.	-1	5.22651	-1	404	0.00	0.18	21527161	21528857	5.22651	762	21527427	21527862	18.39045	149
3R_28	12289691	12290671	.	34	.	-1	5.22517	-1	702	-0.00	0.08	12289691	12290671	5.22517	389	12290210	12290666	5.32300	189
2R_21	13894284	13894922	.	96	.	-1	5.22362	-1	238	0.02	0.23	13894284	13894911	5.22362	217	13894545	13894922	9.16964	125
3R_28	10426259	10426863	.	34	.	-1	5.22159	-1	185	-0.00	0.08	10426259	10426711	5.22159	128	10426393	10426863	6.49196	108
X_1	7289092	7290099	.	98	.	-1	5.22159	-1	144	0.02	0.24	7289093	7289558	5.22159	291	7289092	7290099	8.76573	364
3R_28	25337866	25338489	.	108	.	-1	5.20167	-1	158	0.04	0.26	25337866	25338489	5.20167	115	25337930	25338268	7.39082	137
3R_28	26483623	26485787	.	34	.	-1	5.20066	-1	1823	-0.00	0.08	26483803	26485595	5.20066	819	26483623	26485787	5.77790	937
2R_21	21333815	21334417	.	34	.	-1	5.19877	-1	269	-0.00	0.08	21333833	21334330	5.37448	89	21333815	21334417	5.19877	265
X_1	9556865	9557977	.	34	.	-1	5.19606	-1	265	-0.00	0.08	9556865	9557977	6.51680	521	9556873	9557600	5.19606	380
2L_1	13599267	13601710	.	34	.	-1	5.19533	-1	1131	-0.00	0.08	13599267	13601407	5.19533	1131	13599440	13601710	5.81081	653
2R_21	10441693	10442499	.	34	.	-1	5.19533	-1	459	-0.00	0.08	10441693	10442328	5.19533	330	10441780	10442499	5.99719	335
3L_1	6983400	6984094	.	100	.	-1	5.19533	-1	203	0.03	0.24	6983403	6984094	5.19533	416	6983400	6984068	8.25011	218
3L_4	413294	416797	.	88	.	-1	5.19533	-1	1886	0.01	0.21	414396	416072	5.19533	610	413294	416797	10.52891	2059
3_scaffold1	471058	471588	.	102	.	-1	5.19533	-1	331	0.03	0.25	471224	471588	5.19533	313	471058	471492	7.95822	183
4_2	307687	309084	.	99	.	-1	5.19533	-1	709	0.03	0.24	307738	308630	5.19533	342	307687	309084	8.42269	703
X_1	6863192	6864096	.	100	.	-1	5.19533	-1	523	0.03	0.24	6863420	6864096	5.19533	333	6863192	6864022	8.30739	486
X_1	17584477	17585796	.	34	.	-1	5.19533	-1	1024	-0.00	0.08	17584477	17585796	5.19533	655	17585090	17585583	6.21610	268
3L_1	14425286	14425963	.	79	.	-1	5.19288	-1	141	0.00	0.19	14425304	14425941	12.32303	131	14425286	14425963	5.19288	335
2R_21	19875844	19876314	.	80	.	-1	5.18650	-1	174	0.00	0.19	19875888	19876307	5.18650	143	19875844	19876314	12.11302	162
2R_18	319511	324504	.	102	.	-1	5.18369	-1	3711	0.03	0.25	320550	324022	5.18369	739	319511	324504	7.95822	2180
X_1	11129144	11129806	.	107	.	-1	5.18240	-1	271	0.04	0.26	11129144	11129786	5.18240	366	11129197	11129806	7.31884	374
2R_21	10266179	10266706	.	34	.	-1	5.18180	-1	269	-0.00	0.08	10266219	10266641	5.18180	72	10266179	10266706	6.59555	427
2L_1	5024496	5025500	.	34	.	-1	5.18141	-1	400	-0.00	0.08	5024496	5025500	5.31496	366	5024578	5025193	5.18141	95
3L_1	1848310	1848983	.	34	.	-1	5.18141	-1	294	-0.00	0.08	1848310	1848979	5.93055	264	1848315	1848983	5.18141	283
3R_28	17167618	17170090	.	107	.	-1	5.17564	-1	724	0.04	0.26	17167663	17170090	6.96404	1117	17167618	17169289	5.17564	608
X_10	46701	47304	.	90	.	-1	5.16926	-1	99	0.01	0.22	46701	47303	5.16926	340	46701	47304	9.54421	327
2R_21	10292116	10293124	.	34	.	-1	5.15891	-1	128	-0.00	0.08	10292173	10293124	5.32331	469	10292116	10292723	5.15891	278
X_1	2010321	2011750	.	34	.	-1	5.15803	-1	1012	-0.00	0.08	2010719	2011716	5.76314	438	2010321	2011750	5.15803	581
4_2	935361	937847	.	87	.	-1	5.15659	-1	490	0.01	0.21	935376	937026	5.15659	966	935361	937847	10.24223	1169
3L_1	14017174	14020116	.	91	.	-1	5.15592	-1	1050	0.01	0.22	14017174	14020089	5.15592	1023	14017749	14020116	9.39012	302
3R_28	1044805	1045531	.	109	.	-1	5.15151	-1	197	0.05	0.26	1044805	1045531	6.67418	389	1044865	1045175	5.15151	123
X_7	154162	155240	.	34	.	-1	5.14617	-1	390	-0.00	0.08	154412	155240	5.85202	403	154162	155159	5.14617	605
2R_21	18970248	18970766	.	34	.	-1	5.13809	-1	338	-0.00	0.08	18970248	18970766	5.13809	207	18970265	18970764	6.02615	316
3L_1	15157057	15158149	.	107	.	-1	5.13572	-1	607	0.04	0.26	15157078	15158149	5.13572	327	15157057	15158147	7.16540	621
2R_21	9885244	9886951	.	34	.	-1	5.13454	-1	1023	-0.00	0.08	9885244	9886920	5.13454	705	9885760	9886951	6.02897	739
3R_28	20693847	20694724	.	34	.	-1	5.13349	-1	310	-0.00	0.08	20693847	20694724	5.13349	573	20693963	20694424	5.85867	157
2R_21	7674388	7675613	.	104	.	-1	5.12091	-1	791	0.03	0.25	7674388	7675613	5.12091	678	7674674	7675513	7.62779	585
3L_1	1780902	1782019	.	104	.	-1	5.11498	-1	471	0.03	0.25	1780902	1781824	5.11498	650	1781008	1782019	7.61101	543
2R_21	10518392	10518991	.	34	.	-1	5.11448	-1	367	-0.00	0.08	10518392	10518863	5.93161	166	10518537	10518991	5.11448	424
3L_1	629333	630580	.	88	.	-1	5.11448	-1	483	0.01	0.21	629333	630161	9.60661	323	629556	630580	5.11448	602
X_1	1909001	1909952	.	34	.	-1	5.11162	-1	443	-0.00	0.08	1909086	1909933	5.11162	370	1909001	1909952	5.11448	450
2R_21	21494682	21500204	.	34	.	-1	5.10692	-1	2613	-0.00	0.08	21495220	21496255	6.17460	749	21494682	21500204	5.10692	2797
X_1	5766991	5767605	.	71	.	-1	5.10692	-1	454	0.00	0.17	5767261	5767605	16.78532	171	5766991	5767571	5.10692	281
2R_21	7909856	7910993	.	34	.	-1	5.09547	-1	549	-0.00	0.08	7910090	7910993	5.80948	625	7909856	7910993	5.09547	774
3L_1	12820268	12820941	.	34	.	-1	5.09500	-1	388	-0.00	0.08	12820376	12820941	5.09500	340	12820268	12820598	5.47880	162
3L_1	209018	212929	.	79	.	-1	5.08345	-1	1221	0.00	0.19	209314	212046	5.08345	1189	209018	212929	12.18781	2226
2R_21	15725168	15726691	.	34	.	-1	5.08049	-1	699	-0.00	0.08	15725530	15726611	5.19584	269	15725168	15726691	5.08049	794
3R_28	25037899	25038756	.	34	.	-1	5.07642	-1	276	-0.00	0.08	25037899	25038751	5.07642	213	25038209	25038756	6.38978	110
X_1	636251	639059	.	75	.	-1	5.07304	-1	611	0.00	0.18	636442	639010	5.07304	1190	636251	639059	14.61191	1019
2L_1	6004656	6009991	.	95	.	-1	5.06723	-1	4067	0.02	0.23	6004656	6009991	8.30082	2942	6004749	6009946	5.06723	2978
2L_1	6946478	6950487	.	34	.	-1	5.06483	-1	2168	-0.00	0.08	6946478	6950460	5.06483	1897	6946755	6950487	5.08424	1852
3L_1	1604647	1605563	.	102	.	-1	5.06028	-1	359	0.03	0.25	1604906	1605234	7.31395	109	1604647	1605563	5.06028	363
2R_21	3976184	3976716	.	34	.	-1	5.05479	-1	258	-0.00	0.08	3976184	3976716	5.05479	253	3976192	3976611	5.17075	95
3R_28	16699466	16701210	.	34	.	-1	5.05095	-1	1361	-0.00	0.08	16699466	16701210	5.05095	940	16699566	16701124	5.09664	333
4_2	486219	487387	.	87	.	-1	5.04768	-1	881	0.01	0.21	486365	487387	5.04768	515	486219	487387	9.76496	630
2R_21	10259066	10259875	.	78	.	-1	5.04665	-1	620	0.00	0.19	10259066	10259875	5.04665	354	10259538	10259863	12.78161	141
2R_21	11502667	11503427	.	94	.	-1	5.04583	-1	394	0.02	0.23	11502667	11503426	5.04583	129	11503014	11503427	8.58612	312
3R_28	24919508	24920570	.	34	.	-1	5.04311	-1	397	-0.00	0.08	24919508	24920202	5.75893	343	24919619	24920570	5.04311	484
3R_28	14964716	14965614	.	34	.	-1	5.04274	-1	788	-0.00	0.08	14964716	14965614	5.04274	446	14965074	14965586	5.22538	265
3R_28	26937287	26938590	.	75	.	-1	5.04137	-1	504	0.00	0.18	26937413	26937922	13.53000	364	26937287	26938590	5.04137	575
X_1	928785	929695	.	93	.	-1	5.03671	-1	182	0.02	0.22	928815	929176	8.48023	134	928785	929695	5.03671	450
2L_1	14543331	14544330	.	68	.	-1	5.03409	-1	480	0.00	0.17	14543331	14544330	20.13446	484	14543421	14544319	5.03409	580
3R_28	20436018	20437727	.	34	.	-1	5.03308	-1	1307	-0.00	0.08	20436018	20437496	6.29091	755	20436839	20437727	5.03308	314
2L_1	20457583	20458202	.	102	.	-1	5.03002	-1	309	0.03	0.25	20457594	20458201	5.03002	318	20457583	20458202	7.55494	301
2R_21	4308107	4308624	.	34	.	-1	5.02559	-1	215	-0.00	0.08	4308107	4308624	5.02559	220	4308125	4308496	5.17075	99
3R_28	12311267	12311908	.	34	.	-1	5.02558	-1	490	-0.00	0.08	12311354	12311908	5.21680	411	12311267	12311840	5.02558	296
3L_1	11354070	11356602	.	93	.	-1	5.02450	-1	1057	0.02	0.22	11354070	11356602	5.02450	1150	11354922	11355527	8.76406	205
3L_1	7996527	7997135	.	34	.	-1	5.02192	-1	271	-0.00	0.08	7996527	7997135	5.42196	148	7996781	7997116	5.02192	140
3L_1	9473448	9474216	.	34	.	-1	5.02179	-1	317	-0.00	0.08	9473847	9474216	5.22602	115	9473448	9474181	5.02179	316
3R_28	635549	636152	.	68	.	-1	5.02179	-1	322	0.00	0.17	635549	636152	19.74727	268	635744	636143	5.02179	182
3R_28	14105657	14106860	.	34	.	-1	5.01495	-1	702	-0.00	0.08	14105657	14106665	5.01495	507	14106071	14106860	7.13666	284
2L_1	5070747	5071360	.	34	.	-1	5.01489	-1	363	-0.00	0.08	5070747	5071355	5.01489	342	5070778	5071360	5.28126	120
X_1	11343890	11344653	.	97	.	-1	5.01353	-1	345	0.02	0.23	11343890	11344653	8.02611	354	11343890	11344498	5.01353	145
3L_1	3315263	3316039	.	80	.	-1	5.01131	-1	256	0.00	0.19	3315263	3315918	10.77151	400	3315279	3316039	5.01131	242
3R_28	5661389	5661954	.	80	.	-1	5.01131	-1	457	0.00	0.19	5661389	5661945	10.58783	305	5661491	5661954	5.01131	241
3R_28	23030175	23032616	.	34	.	-1	5.01131	-1	1442	-0.00	0.08	23030421	23032616	5.13495	609	23030175	23032576	5.01131	815
3L_1	11846671	11847387	.	34	.	-1	5.01050	-1	414	-0.00	0.08	11846671	11847360	5.95458	411	11846759	11847387	5.01050	327
2L_1	7526733	7527408	.	87	.	-1	5.00220	-1	369	0.01	0.21	7527133	7527408	9.35378	138	7526733	7527193	5.00220	200
3R_28	17059543	17060699	.	34	.	-1	5.00220	-1	606	-0.00	0.08	17059569	17060699	5.31772	179	17059543	17060608	5.00220	148
2R_21	10297158	10297872	.	101	.	-1	5.00174	-1	384	0.03	0.25	10297392	10297872	5.00174	352	10297158	10297732	7.55630	183
2R_21	21398541	21402956	.	77	.	-1	4.99615	-1	2933	0.00	0.19	21399216	21402693	4.99615	1736	21398541	21402956	12.97564	2005
3L_1	427386	428444	.	34	.	-1	4.99266	-1	821	-0.00	0.08	427934	428397	4.99266	307	427386	428444	6.05196	593
3R_28	9573179	9574524	.	94	.	-1	4.99207	-1	665	0.02	0.23	9573179	9574524	8.11300	514	9573220	9574430	4.99207	474
3L_1	11803157	11803832	.	34	.	-1	4.98889	-1	117	-0.00	0.08	11803193	11803832	5.32957	86	11803157	11803609	4.98889	113
3R_28	2230347	2230751	.	34	.	-1	4.98502	-1	188	-0.00	0.08	2230347	2230706	4.98502	120	2230377	2230751	5.61233	227
3R_28	24227302	24227789	.	34	.	-1	4.98455	-1	224	-0.00	0.08	24227302	24227754	6.78704	165	24227467	24227789	4.98455	118
2L_1	12486454	12487303	.	86	.	-1	4.97979	-1	166	0.01	0.21	12486468	12487303	9.39901	357	12486454	12487300	4.97979	399
3_scaffold1	892423	893037	.	34	.	-1	4.97575	-1	259	-0.00	0.08	892737	893037	4.97575	91	892423	892778	5.69353	114
2L_1	5264577	5265540	.	86	.	-1	4.97454	-1	585	0.01	0.21	5264577	5265540	9.38024	396	5265048	5265502	4.97454	304
3L_1	3897859	3898632	.	85	.	-1	4.97372	-1	211	0.01	0.21	3897859	3898168	9.46340	182	3898006	3898632	4.97372	261
X_1	17083038	17084132	.	74	.	-1	4.97280	-1	633	0.00	0.18	17083038	17084132	4.97280	500	17083543	17084024	15.10578	131
3L_1	159804	169366	.	34	.	-1	4.97112	-1	4918	-0.00	0.08	160770	167271	4.97112	1409	159804	169366	5.93769	5134
3R_28	16420501	16422480	.	86	.	-1	4.96316	-1	1060	0.01	0.21	16420501	16422025	9.24272	703	16420720	16422480	4.96316	685
X_1	5758093	5759104	.	85	.	-1	4.96316	-1	431	0.01	0.21	5758093	5758643	9.35378	267	5758150	5759104	4.96316	227
X_1	7309318	7309757	.	83	.	-1	4.96288	-1	217	0.01	0.20	7309357	7309757	9.85607	186	7309318	7309754	4.96288	210
3L_10	498705	501445	.	34	.	-1	4.95653	-1	1854	-0.00	0.08	498825	501253	4.95653	581	498705	501445	5.80719	1394
X_1	5902492	5903929	.	34	.	-1	4.95603	-1	743	-0.00	0.08	5902492	5903929	6.17560	762	5902538	5903860	4.95603	537
4_2	1026680	1033359	.	89	.	-1	4.94571	-1	5971	0.01	0.22	1026798	1033348	4.94571	1392	1026680	1033359	9.03600	3019
X_1	4108722	4109114	.	80	.	-1	4.94451	-1	219	0.00	0.19	4108722	4109114	4.94451	266	4108735	4109046	11.43322	159
3L_1	858642	859647	.	102	.	-1	4.94217	-1	717	0.03	0.25	858642	859647	6.93647	514	858697	859622	4.94217	395
3L_1	21018027	21020816	.	34	.	-1	4.93855	-1	1545	-0.00	0.08	21018604	21020434	6.53584	1049	21018027	21020816	4.93855	1477
X_1	17892108	17893348	.	34	.	-1	4.93831	-1	1132	-0.00	0.08	17892810	17893348	5.46097	256	17892108	17893312	4.93831	696
3R_28	14858114	14859113	.	34	.	-1	4.93531	-1	319	-0.00	0.08	14858114	14859113	5.30420	506	14858216	14859076	4.93531	517
3R_28	3321272	3322726	.	34	.	-1	4.93329	-1	825	-0.00	0.08	3321272	3322726	5.98263	524	3321414	3322394	4.93329	439
X_1	6536438	6537300	.	77	.	-1	4.93277	-1	129	0.00	0.19	6536438	6536708	12.06147	132	6536461	6537300	4.93277	464
3R_28	27489747	27495441	.	34	.	-1	4.92918	-1	2858	-0.00	0.08	27489989	27495076	4.93560	2669	27489747	27495441	4.92918	2704
X_1	1952394	1953405	.	78	.	-1	4.92293	-1	528	0.00	0.19	1952394	1953388	10.93637	552	1952584	1953405	4.92293	367
3R_28	13580527	13582476	.	34	.	-1	4.92282	-1	1055	-0.00	0.08	13580719	13582231	5.91868	924	13580527	13582476	4.92282	1027
X_1	16427967	16428946	.	85	.	-1	4.91869	-1	394	0.01	0.21	16427967	16428732	4.91869	391	16428220	16428946	9.63597	144
3L_1	3070859	3071356	.	92	.	-1	4.91747	-1	205	0.02	0.22	3070964	3071356	8.10786	149	3070859	3071303	4.91747	157
2R_21	7151122	7152915	.	34	.	-1	4.91225	-1	1224	-0.00	0.08	7151122	7152915	4.91225	844	7151177	7152560	4.99942	239
2R_21	11981414	11981756	.	34	.	-1	4.90898	-1	160	-0.00	0.08	11981461	11981756	6.67647	208	11981414	11981751	4.90898	65
3R_28	1480626	1481492	.	71	.	-1	4.90860	-1	586	0.00	0.17	1480838	1481492	15.06826	399	1480626	1481432	4.90860	354
3L_1	10861140	10861787	.	34	.	-1	4.90613	-1	262	-0.00	0.08	10861140	10861551	4.90613	187	10861345	10861787	5.32300	133
3L_1	11103696	11104563	.	34	.	-1	4.90613	-1	633	-0.00	0.08	11103696	11104551	4.90613	329	11103810	11104563	6.01976	387
3L_1	5649861	5651760	.	95	.	-1	4.90293	-1	194	0.02	0.23	5649861	5651760	7.77787	886	5649863	5651696	4.90293	259
X_1	19893066	19893627	.	34	.	-1	4.90220	-1	155	-0.00	0.08	19893105	19893477	6.25029	148	19893066	19893627	4.90220	305
3R_28	10514134	10515300	.	34	.	-1	4.89591	-1	583	-0.00	0.08	10514577	10515300	6.61207	186	10514134	10514862	4.89591	329
3L_1	5971331	5972360	.	91	.	-1	4.88954	-1	510	0.01	0.22	5971331	5972325	8.14299	447	5971489	5972360	4.88954	598
X_1	168226	171311	.	73	.	-1	4.88513	-1	1930	0.00	0.18	169835	171058	4.88513	609	168226	171311	14.68028	1539
X_1	16390489	16391397	.	34	.	-1	4.88513	-1	182	-0.00	0.08	16390489	16391372	4.88513	332	16390489	16391397	6.29643	496
X_1	21734989	21735354	.	34	.	-1	4.88513	-1	199	-0.00	0.08	21734989	21735354	4.88513	89	21735044	21735344	5.69353	209
2R_21	8873859	8877336	.	34	.	-1	4.88012	-1	2351	-0.00	0.08	8873879	8877263	4.91727	1818	8873859	8877336	4.88012	1957
3R_28	310621	312071	.	34	.	-1	4.87664	-1	996	-0.00	0.08	310621	312071	4.87664	781	310962	312050	6.38044	710
2L_1	5027204	5028824	.	87	.	-1	4.86987	-1	1291	0.01	0.21	5027204	5028820	4.86987	697	5028204	5028824	9.14344	294
X_9	15838	16981	.	34	.	-1	4.86974	-1	618	-0.00	0.08	15838	16829	4.86974	600	16043	16981	4.91484	395
3R_28	27586372	27587255	.	34	.	-1	4.85915	-1	222	-0.00	0.08	27586459	27587255	6.67418	421	27586372	27586990	4.85915	301
2R_21	17507369	17508051	.	80	.	-1	4.85768	-1	218	0.00	0.19	17507369	17508028	10.21313	231	17507396	17508051	4.85768	178
3R_28	2666859	2667351	.	92	.	-1	4.85008	-1	260	0.02	0.22	2666859	2667351	7.96111	349	2666865	2667290	4.85008	166
2L_1	552506	554617	.	34	.	-1	4.83666	-1	1486	-0.00	0.08	553127	554617	4.86974	771	552506	554558	4.83666	436
3R_28	11100349	11101289	.	79	.	-1	4.83490	-1	172	0.00	0.19	11100349	11101289	4.83490	358	11100360	11100652	10.77177	162
3R_28	10483269	10484063	.	34	.	-1	4.82581	-1	369	-0.00	0.08	10483314	10483717	5.63037	321	10483269	10484063	4.82581	237
2L_2	973274	974997	.	34	.	-1	4.82417	-1	624	-0.00	0.08	973688	974790	5.58339	648	973274	974997	4.82417	770
3R_28	27898442	27899786	.	83	.	-1	4.82417	-1	774	0.01	0.20	27899063	27899711	9.52069	129	27898442	27899786	4.82417	725
4_2	357818	361229	.	98	.	-1	4.82417	-1	2359	0.02	0.24	358025	360486	7.28684	1148	357818	361229	4.82417	1810
X_1	3679485	3680594	.	86	.	-1	4.82417	-1	457	0.01	0.21	3679485	3680515	8.90903	655	3679487	3680594	4.82417	292
X_1	5085509	5086107	.	34	.	-1	4.82417	-1	231	-0.00	0.08	5085679	5086107	6.51680	193	5085509	5085921	4.82417	99
X_1	10771213	10772694	.	34	.	-1	4.82417	-1	711	-0.00	0.08	10771317	10772694	5.73369	929	10771213	10772694	4.82417	627
X_1	11686289	11687044	.	79	.	-1	4.82417	-1	238	0.00	0.19	11686289	11686991	10.34155	147	11686476	11687044	4.82417	341
3R_28	26943273	26945706	.	76	.	-1	4.82377	-1	1763	0.00	0.18	26944073	26945706	11.67436	678	26943273	26945706	4.82377	1066
2L_1	1501405	1502276	.	34	.	-1	4.82323	-1	280	-0.00	0.08	1501405	1502276	5.68591	282	1501415	1501985	4.82323	86
3L_1	197710	200982	.	34	.	-1	4.81790	-1	926	-0.00	0.08	198013	199946	6.03985	257	197710	200982	4.81790	1815
2R_21	8169560	8171095	.	34	.	-1	4.81394	-1	998	-0.00	0.08	8169560	8170807	6.89638	684	8169629	8171095	4.81394	702
3R_28	14786185	14786630	.	34	.	-1	4.80389	-1	202	-0.00	0.08	14786185	14786627	4.80389	104	14786260	14786630	5.48409	226
X_1	2013104	2014632	.	34	.	-1	4.80041	-1	720	-0.00	0.08	2013104	2014632	4.80041	571	2013227	2014157	5.41980	349
2R_21	17160360	17161176	.	67	.	-1	4.79929	-1	363	0.00	0.16	17160360	17161176	4.79929	228	17160404	17160965	23.35577	317
3R_28	17915128	17916117	.	34	.	-1	4.79929	-1	892	-0.00	0.08	17915128	17916115	4.79929	542	17915131	17916117	5.34906	165
2L_1	154863	162327	.	34	.	-1	4.79527	-1	5978	-0.00	0.08	156844	161401	5.64241	921	154863	162327	4.79527	4130
3L_1	607844	608919	.	34	.	-1	4.79345	-1	473	-0.00	0.08	607889	608919	4.79345	409	607844	608335	6.09847	133
2R_21	12881961	12882732	.	79	.	-1	4.79191	-1	218	0.00	0.19	12882014	12882648	10.19547	206	12881961	12882732	4.79191	382
3R_28	11907295	11907775	.	71	.	-1	4.79191	-1	360	0.00	0.17	11907295	11907775	14.39752	317	11907315	11907736	4.79191	233
3L_1	526239	527989	.	91	.	-1	4.79049	-1	1281	0.01	0.22	526763	527989	4.79049	423	526239	527892	8.17379	1018
3R_28	22843724	22844267	.	34	.	-1	4.78624	-1	209	-0.00	0.08	22843805	22844257	4.78624	111	22843724	22844267	6.34474	226
3L_1	16783515	16784223	.	89	.	-1	4.78597	-1	575	0.01	0.22	16783515	16784223	4.78597	349	16783813	16784189	8.30739	273
2L_1	451399	452672	.	79	.	-1	4.78401	-1	378	0.00	0.19	451490	452633	10.07769	255	451399	452672	4.78401	472
3R_28	12137761	12139194	.	73	.	-1	4.76804	-1	630	0.00	0.18	12138090	12138996	13.49662	497	12137761	12139194	4.76804	636
3R_28	7204251	7206733	.	84	.	-1	4.76731	-1	1885	0.01	0.20	7204251	7206675	9.18186	1263	7205246	7206733	4.76731	833
3R_28	261247	261750	.	34	.	-1	4.76170	-1	118	-0.00	0.08	261277	261750	4.76170	75	261247	261732	7.36341	131
2L_1	509334	512287	.	93	.	-1	4.76001	-1	1234	0.02	0.23	509334	511751	7.44982	1214	509339	512287	4.76001	1469
2L_1	11857100	11859005	.	87	.	-1	4.75646	-1	985	0.01	0.21	11857134	11859005	8.48844	985	11857100	11858596	4.75646	700
2L_1	16522171	16523043	.	34	.	-1	4.75511	-1	374	-0.00	0.08	16522171	16523031	6.19905	375	16522364	16523043	4.75511	306
3L_1	277939	280379	.	73	.	-1	4.75511	-1	1307	0.00	0.18	278331	279922	13.36575	889	277939	280379	4.75511	1349
X_1	20165265	20166121	.	34	.	-1	4.75240	-1	133	-0.00	0.08	20165265	20165969	4.75240	114	20165278	20166121	5.80127	338
3R_28	6202800	6203716	.	34	.	-1	4.74791	-1	241	-0.00	0.08	6202800	6203713	4.74791	259	6202841	6203716	7.05275	476
2L_1	2222973	2227473	.	94	.	-1	4.74662	-1	649	0.02	0.23	2222973	2227473	4.74662	2610	2223074	2227213	7.69910	1408
X_10	58221	58824	.	88	.	-1	4.74662	-1	452	0.01	0.21	58231	58796	4.74662	265	58221	58824	8.57827	285
3R_28	19988949	19989773	.	34	.	-1	4.74509	-1	536	-0.00	0.08	19988949	19989767	4.74509	531	19989216	19989773	6.68448	106
3R_28	24738691	24740057	.	75	.	-1	4.74061	-1	1046	0.00	0.18	24739034	24740057	11.95438	674	24738691	24739993	4.74061	589
3L_1	253262	255528	.	34	.	-1	4.74000	-1	1273	-0.00	0.08	253892	255528	4.74000	220	253262	255279	6.61331	950
X_1	494040	496358	.	78	.	-1	4.73946	-1	466	0.00	0.19	494095	495978	4.73946	433	494040	496358	11.07048	1348
2L_1	19259597	19260138	.	34	.	-1	4.73914	-1	178	-0.00	0.08	19259703	19260138	4.73914	125	19259597	19259900	5.15151	126
2R_21	12215154	12215884	.	34	.	-1	4.72685	-1	531	-0.00	0.08	12215154	12215724	4.72685	375	12215434	12215884	7.35035	234
3R_28	27894961	27897575	.	34	.	-1	4.72098	-1	541	-0.00	0.08	27895025	27895620	4.72098	288	27894961	27897575	6.42098	1148
2L_1	20862173	20864837	.	34	.	-1	4.71707	-1	1333	-0.00	0.08	20862173	20864543	4.94067	1288	20862487	20864837	4.71707	152
2R_21	2907303	2908272	.	34	.	-1	4.71063	-1	422	-0.00	0.08	2907428	2908143	4.71063	313	2907303	2908272	7.15213	438
X_1	254107	263054	.	34	.	-1	4.70339	-1	2323	-0.00	0.08	255815	261963	5.84020	756	254107	263054	4.70339	4038
3R_28	21919846	21921543	.	73	.	-1	4.70120	-1	505	0.00	0.18	21919846	21921543	4.70120	816	21920032	21920589	13.81014	240
2R_21	9223078	9224044	.	34	.	-1	4.70077	-1	261	-0.00	0.08	9223078	9223470	4.91623	223	9223288	9224044	4.70077	413
2R_21	12480319	12481146	.	34	.	-1	4.70077	-1	409	-0.00	0.08	12480320	12481146	4.71876	246	12480319	12481120	4.70077	353
2R_21	18886043	18886547	.	77	.	-1	4.69699	-1	366	0.00	0.19	18886060	18886547	4.69699	226	18886043	18886547	11.01882	340
3L_1	19900156	19902129	.	34	.	-1	4.69457	-1	972	-0.00	0.08	19900221	19902129	7.17566	1094	19900156	19902100	4.69457	1325
2L_1	1926306	1926869	.	34	.	-1	4.69247	-1	333	-0.00	0.08	1926483	1926869	4.69247	226	1926306	1926600	5.61243	211
3R_28	17504624	17505604	.	34	.	-1	4.68671	-1	387	-0.00	0.08	17504624	17505485	4.68671	236	17504879	17505604	5.69987	320
3R_28	19692186	19692747	.	34	.	-1	4.68189	-1	485	-0.00	0.08	19692186	19692744	4.88490	312	19692383	19692747	4.68189	308
2L_1	4485154	4486444	.	34	.	-1	4.67514	-1	1183	-0.00	0.08	4485171	4486422	5.48937	642	4485154	4486444	4.67514	654
2R_21	11429640	11434502	.	34	.	-1	4.67504	-1	3030	-0.00	0.08	11429640	11434502	4.67504	2479	11429711	11433770	6.19380	488
2R_21	14105424	14106660	.	77	.	-1	4.67285	-1	269	0.00	0.19	14105472	14106566	10.70841	552	14105424	14106660	4.67285	583
3L_1	613279	613773	.	81	.	-1	4.67179	-1	134	0.00	0.20	613343	613764	4.67179	74	613279	613773	9.56836	131
2R_21	6763690	6764107	.	34	.	-1	4.66995	-1	202	-0.00	0.08	6763690	6764107	4.66995	162	6763704	6763990	7.02907	229
2R_21	770417	771407	.	77	.	-1	4.66661	-1	301	0.00	0.19	770417	771200	10.63030	145	770432	771407	4.66661	704
2L_1	4918895	4919633	.	87	.	-1	4.66544	-1	139	0.01	0.21	4918942	4919633	4.66544	75	4918895	4919418	8.51997	156
3R_28	2933107	2935059	.	90	.	-1	4.66120	-1	349	0.01	0.22	2933174	2935059	4.66120	836	2933107	2934458	7.92150	578
2R_21	483322	484372	.	85	.	-1	4.65868	-1	654	0.01	0.21	483489	484263	4.65868	239	483322	484372	8.87359	447
3R_28	4568587	4569110	.	34	.	-1	4.65700	-1	270	-0.00	0.08	4568654	4569110	4.65700	226	4568587	4569020	7.27559	93
2R_21	17647582	17648521	.	34	.	-1	4.64880	-1	256	-0.00	0.08	17647586	17648521	5.24311	447	17647582	17648439	4.64880	437
2L_1	8113791	8115557	.	86	.	-1	4.64733	-1	869	0.01	0.21	8113791	8115557	8.27764	773	8114128	8115551	4.64733	726
3R_28	12797954	12798547	.	72	.	-1	4.64521	-1	336	0.00	0.17	12797954	12798547	13.35474	217	12797985	12798510	4.64521	279
3L_1	169771	172078	.	34	.	-1	4.64428	-1	1453	-0.00	0.08	169978	171897	4.64428	818	169771	172078	4.69466	868
2L_1	8465556	8467303	.	90	.	-1	4.64057	-1	1287	0.01	0.22	8466255	8467202	7.60950	416	8465556	8467303	4.64057	738
2R_21	7083995	7085025	.	34	.	-1	4.63689	-1	356	-0.00	0.08	7084061	7084942	4.63689	319	7083995	7085025	5.22275	386
3R_28	27773669	27774890	.	34	.	-1	4.63584	-1	604	-0.00	0.08	27774093	27774887	4.63584	390	27773669	27774890	4.72510	758
3R_28	9239771	9241300	.	34	.	-1	4.63263	-1	1300	-0.00	0.08	9239771	9241190	4.63263	531	9240046	9241300	4.68459	639
3L_1	17531956	17532766	.	34	.	-1	4.63198	-1	256	-0.00	0.08	17531956	17532560	5.10536	313	17531960	17532766	4.63198	415
2R_21	872077	872653	.	83	.	-1	4.63039	-1	245	0.00	0.20	872077	872462	4.63039	88	872134	872653	9.22918	345
3L_1	18975437	18976376	.	34	.	-1	4.62991	-1	572	-0.00	0.08	18975437	18976180	5.41999	523	18975539	18976376	4.62991	519
2L_1	14652093	14652845	.	83	.	-1	4.62461	-1	275	0.00	0.20	14652093	14652809	8.94011	251	14652108	14652845	4.62461	285
2R_21	16920634	16921263	.	34	.	-1	4.62013	-1	171	-0.00	0.08	16920634	16921263	5.02780	132	16920701	16921255	4.62013	143
3R_28	1432408	1434222	.	34	.	-1	4.62008	-1	1140	-0.00	0.08	1432445	1434165	6.35556	916	1432408	1434222	4.62008	853
2L_1	12053656	12058392	.	34	.	-1	4.61760	-1	2580	-0.00	0.08	12053656	12058392	4.61760	2344	12053800	12058392	7.14275	758
X_1	18512088	18513057	.	90	.	-1	4.60613	-1	732	0.01	0.22	18512088	18513057	7.57240	531	18512418	18512996	4.60613	252
2R_21	19710376	19710887	.	82	.	-1	4.60316	-1	261	0.00	0.20	19710376	19710757	8.92396	117	19710557	19710887	4.60316	225
2L_1	7857855	7860238	.	34	.	-1	4.60266	-1	1650	-0.00	0.08	7857855	7860005	4.60266	1098	7858041	7860238	6.87672	924
3R_28	26379145	26380298	.	69	.	-1	4.59841	-1	373	0.00	0.17	26379349	26379647	4.59841	170	26379145	26380298	16.77998	373
3R_28	473345	474804	.	76	.	-1	4.59636	-1	812	0.00	0.18	474035	474804	10.86298	317	473345	474627	4.59636	643
3R_28	643875	644839	.	78	.	-1	4.59549	-1	536	0.00	0.19	644105	644839	10.19483	291	643875	644534	4.59549	439
3R_28	27499220	27500247	.	66	.	-1	4.59402	-1	687	0.00	0.16	27499523	27500204	4.59402	253	27499220	27500247	28.40181	685
2R_21	21503220	21518213	.	34	.	-1	4.58650	-1	11349	-0.00	0.08	21505793	21518072	4.58650	4042	21503220	21518213	5.31977	6984
2R_21	11264076	11264938	.	83	.	-1	4.58431	-1	570	0.00	0.20	11264400	11264938	4.58431	270	11264076	11264907	9.03415	381
X_1	4913015	4914107	.	34	.	-1	4.58431	-1	312	-0.00	0.08	4913070	4914107	4.58431	303	4913015	4913416	5.70919	88
3L_1	18982181	18983157	.	34	.	-1	4.58328	-1	282	-0.00	0.08	18982181	18983157	4.58328	575	18982233	18982832	5.39673	232
Contig119	35090	49975	.	67	.	-1	4.58328	-1	7593	0.00	0.16	35956	49863	4.58328	2539	35090	49975	19.82993	7117
X_1	123796	140375	.	67	.	-1	4.58328	-1	3309	0.00	0.16	123834	140278	4.58328	5158	123796	140375	24.47642	8742
X_1	17835121	17837055	.	34	.	-1	4.58328	-1	1313	-0.00	0.08	17835121	17837055	4.58328	711	17835468	17836790	5.09600	691
2L_1	194410	196481	.	34	.	-1	4.58198	-1	1285	-0.00	0.08	194410	196206	6.69003	275	194636	196481	4.58198	741
2R_21	17619877	17620844	.	72	.	-1	4.57855	-1	451	0.00	0.18	17619877	17620844	4.57855	238	17619947	17620486	13.19419	429
3L_1	106201	113631	.	34	.	-1	4.57452	-1	1842	-0.00	0.08	106289	112939	4.57452	589	106201	113631	5.25929	4088
3R_28	27788899	27791052	.	85	.	-1	4.57452	-1	1511	0.01	0.21	27790241	27790611	4.57452	269	27788899	27791052	8.51997	846
3L_1	609208	609813	.	34	.	-1	4.57270	-1	334	-0.00	0.08	609208	609813	5.67892	269	609341	609782	4.57270	88
X_1	13568720	13569177	.	83	.	-1	4.57165	-1	146	0.01	0.20	13568793	13569140	4.57165	84	13568720	13569177	8.87859	136
3R_28	27194436	27194940	.	76	.	-1	4.56939	-1	147	0.00	0.18	27194451	27194940	4.56939	107	27194436	27194792	11.33015	172
2R_21	14090669	14091396	.	34	.	-1	4.56047	-1	501	-0.00	0.08	14090669	14091396	5.38521	486	14090957	14091358	4.56047	89
2R_21	18739658	18740732	.	34	.	-1	4.55967	-1	553	-0.00	0.08	18739658	18740432	4.90613	375	18740129	18740732	4.55967	258
3L_4	196388	197491	.	74	.	-1	4.55967	-1	962	0.00	0.18	197021	197491	11.90685	326	196388	197484	4.55967	530
3L_1	5629558	5629897	.	34	.	-1	4.55825	-1	206	-0.00	0.08	5629614	5629897	6.01098	265	5629558	5629879	4.55825	91
3L_1	318645	319814	.	69	.	-1	4.55758	-1	796	0.00	0.17	319208	319625	4.55758	123	318645	319814	16.14673	678
3R_28	5205119	5205804	.	34	.	-1	4.55234	-1	382	-0.00	0.08	5205495	5205804	4.55234	131	5205119	5205685	5.80488	258
2L_1	12597884	12598622	.	81	.	-1	4.54980	-1	667	0.00	0.20	12597884	12598622	4.54980	374	12598285	12598621	9.10301	272
3L_1	18989792	18990565	.	34	.	-1	4.54861	-1	215	-0.00	0.08	18989792	18990128	7.22409	131	18990007	18990565	4.54861	84
3L_4	421255	422309	.	80	.	-1	4.54861	-1	749	0.00	0.19	421649	422249	9.17164	262	421255	422309	4.54861	621
4_2	311354	314312	.	81	.	-1	4.54861	-1	2539	0.00	0.20	313625	314026	8.81206	309	311354	314312	4.54861	1709
4_2	457976	461540	.	34	.	-1	4.54861	-1	922	-0.00	0.08	458077	459329	7.22409	625	457976	461540	4.54861	1978
X_1	263780	266224	.	34	.	-1	4.54861	-1	1167	-0.00	0.08	264666	266127	5.84020	591	263780	266224	4.54861	1010
X_1	5049609	5050377	.	78	.	-1	4.54861	-1	286	0.00	0.19	5049609	5050210	9.52069	413	5049671	5050377	4.54861	228
X_1	6761878	6762714	.	34	.	-1	4.54861	-1	575	-0.00	0.08	6762362	6762714	6.24936	112	6761878	6762534	4.54861	315
2L_1	4373290	4373859	.	82	.	-1	4.54789	-1	200	0.00	0.20	4373290	4373801	8.65494	250	4373327	4373859	4.54789	311
X_1	19642965	19645180	.	34	.	-1	4.54594	-1	1276	-0.00	0.08	19643110	19644868	4.54594	674	19642965	19645180	5.70238	1071
X_1	12739667	12741247	.	34	.	-1	4.54537	-1	1254	-0.00	0.08	12739667	12741247	5.11748	665	12740022	12741106	4.54537	503
2L_1	8594296	8595225	.	34	.	-1	4.53705	-1	360	-0.00	0.08	8594471	8595225	4.86112	449	8594296	8595014	4.53705	97
3L_1	14289655	14290226	.	34	.	-1	4.53705	-1	173	-0.00	0.08	14289655	14290226	5.36744	97	14289787	14290124	4.53705	118
2R_21	9859676	9866976	.	34	.	-1	4.53153	-1	5762	-0.00	0.08	9859676	9866976	4.53153	2683	9860421	9866705	6.36871	965
3L_1	11573502	11574344	.	34	.	-1	4.52776	-1	129	-0.00	0.08	11573513	11574344	4.52776	326	11573502	11574344	6.98176	132
2L_1	514615	515434	.	34	.	-1	4.52428	-1	275	-0.00	0.08	514700	515434	5.76359	440	514615	515246	4.52428	117
X_1	8563340	8565325	.	34	.	-1	4.51823	-1	785	-0.00	0.08	8563744	8565236	4.51823	776	8563340	8565325	5.32845	1052
3R_28	12105486	12110136	.	34	.	-1	4.51596	-1	2883	-0.00	0.08	12105486	12110136	4.51596	1684	12107077	12110004	4.58537	841
2R_21	9166521	9167417	.	34	.	-1	4.51202	-1	489	-0.00	0.08	9166990	9167417	4.51202	72	9166521	9167053	5.53608	269
3R_28	7801946	7802673	.	81	.	-1	4.51202	-1	211	0.00	0.20	7802079	7802673	4.51202	116	7801946	7802263	9.03600	174
3R_28	27923331	27959840	.	34	.	-1	4.50836	-1	35212	-0.00	0.08	27932379	27959771	4.50836	2173	27923331	27959840	5.03409	18664
X_1	758875	761409	.	34	.	-1	4.50287	-1	1412	-0.00	0.08	758875	761409	4.50287	1206	759567	761131	4.87149	701
2L_1	248492	254835	.	34	.	-1	4.49572	-1	3948	-0.00	0.08	248826	254307	4.49572	1337	248492	254835	6.10508	3394
2R_21	18838484	18839711	.	86	.	-1	4.49257	-1	455	0.01	0.21	18838484	18839581	7.86478	437	18838692	18839711	4.49257	562
X_1	19779269	19780857	.	75	.	-1	4.49246	-1	885	0.00	0.18	19779269	19780857	10.63413	998	19779946	19780779	4.49246	365
2L_1	5120261	5121197	.	34	.	-1	4.48787	-1	354	-0.00	0.08	5120525	5121197	4.48787	219	5120261	5120889	7.15426	229
3R_28	21915252	21917891	.	70	.	-1	4.48348	-1	1928	0.00	0.17	21915252	21917891	13.60258	514	21915431	21917456	4.48348	1026
3_scaffold1	2179532	2180307	.	34	.	-1	4.48137	-1	158	-0.00	0.08	2179532	2180307	4.88513	372	2179545	2180200	4.48137	365
2L_1	482436	484087	.	34	.	-1	4.47137	-1	944	-0.00	0.08	482584	483970	4.47137	292	482436	484087	5.61233	818
X_1	6870078	6871529	.	34	.	-1	4.46755	-1	1302	-0.00	0.08	6870417	6871529	4.88513	525	6870078	6871512	4.46755	240
2R_21	21526720	21553752	.	34	.	-1	4.46552	-1	24006	-0.00	0.08	21527605	21553081	4.46552	1153	21526720	21553752	4.90901	13925
3L_1	529400	531819	.	34	.	-1	4.46383	-1	561	-0.00	0.08	529423	531282	6.81102	786	529400	531819	4.46383	1195
2R_21	18641404	18643166	.	69	.	-1	4.46149	-1	977	0.00	0.17	18641404	18643156	4.46149	771	18641884	18643166	15.44879	477
3L_1	11257533	11258025	.	70	.	-1	4.45955	-1	210	0.00	0.17	11257533	11258025	13.38855	229	11257585	11257973	4.45955	140
X_1	6355023	6356198	.	34	.	-1	4.45683	-1	881	-0.00	0.08	6355023	6356198	4.45683	475	6355083	6356131	5.18880	563
3L_1	23079057	23081710	.	34	.	-1	4.45671	-1	1652	-0.00	0.08	23079574	23080257	4.45671	276	23079057	23081710	6.49096	1360
2R_21	6859031	6861096	.	34	.	-1	4.45638	-1	1624	-0.00	0.08	6859087	6861096	4.83521	653	6859031	6860997	4.45638	804
3L_1	1950535	1951156	.	34	.	-1	4.45638	-1	156	-0.00	0.08	1950647	1951156	6.74393	74	1950535	1951122	4.45638	127
2L_1	2904888	2905662	.	34	.	-1	4.44937	-1	110	-0.00	0.08	2904888	2905662	4.44937	323	2904888	2905641	7.70150	329
3L_1	3218899	3220067	.	82	.	-1	4.44867	-1	816	0.00	0.20	3219256	3220067	8.36568	317	3218899	3220021	4.44867	481
3R_28	21898074	21899765	.	34	.	-1	4.44867	-1	856	-0.00	0.08	21898123	21899765	6.54509	842	21898074	21899203	4.44867	516
3R_28	5193206	5195346	.	34	.	-1	4.44726	-1	829	-0.00	0.08	5193433	5195346	7.67894	847	5193206	5195346	4.44726	991
X_1	499492	501961	.	34	.	-1	4.44726	-1	1315	-0.00	0.08	500545	500996	5.38203	282	499492	501961	4.44726	1501
2R_21	5829744	5830537	.	69	.	-1	4.44494	-1	515	0.00	0.17	5829744	5830466	4.44494	265	5829931	5830537	14.30857	391
3R_28	25135422	25136143	.	70	.	-1	4.44433	-1	493	0.00	0.17	25135699	25136106	13.33914	208	25135422	25136143	4.44433	297
2L_1	313741	316187	.	34	.	-1	4.44306	-1	1424	-0.00	0.08	314556	316081	4.44306	801	313741	316187	6.57530	967
2R_21	9277606	9278158	.	34	.	-1	4.43893	-1	406	-0.00	0.08	9277770	9278158	7.42473	200	9277606	9278096	4.43893	449
X_1	21052709	21053763	.	34	.	-1	4.43885	-1	859	-0.00	0.08	21052775	21053763	4.43885	622	21052709	21053757	5.66083	98
X_1	11158742	11159628	.	81	.	-1	4.43508	-1	129	0.00	0.20	11158743	11159628	4.43508	313	11158742	11159582	8.65210	294
X_1	8060521	8062260	.	34	.	-1	4.43115	-1	1057	-0.00	0.08	8060651	8062260	4.43115	1284	8060521	8062188	5.39673	782
3_scaffold2	1130290	1137296	.	34	.	-1	4.42831	-1	4318	-0.00	0.08	1131441	1137296	4.42831	997	1130290	1137152	5.81911	3485
2R_21	5718688	5719174	.	34	.	-1	4.42750	-1	368	-0.00	0.08	5718796	5719174	7.62105	236	5718688	5719158	4.42750	231
2R_21	13721871	13723280	.	34	.	-1	4.42249	-1	157	-0.00	0.08	13721871	13723276	7.41615	492	13721899	13723280	4.42249	508
2R_21	15753847	15754251	.	34	.	-1	4.42141	-1	94	-0.00	0.08	15753853	15754251	4.42141	80	15753847	15754214	5.43973	102
2R_21	19260896	19262676	.	82	.	-1	4.41437	-1	553	0.00	0.20	19260896	19262676	4.41437	789	19261314	19262537	8.49298	266
3L_1	16679342	16680350	.	78	.	-1	4.41347	-1	696	0.00	0.19	16679677	16680345	4.41347	341	16679342	16680350	9.16242	487
2R_21	4450513	4452260	.	82	.	-1	4.41107	-1	1401	0.00	0.20	4450513	4452052	4.41107	776	4450946	4452260	8.51438	598
2R_21	20993520	20994228	.	75	.	-1	4.40928	-1	209	0.00	0.18	20993639	20994209	4.40928	105	20993520	20994228	10.82544	194
3L_1	7987388	7988241	.	72	.	-1	4.40480	-1	604	0.00	0.17	7987817	7988241	4.40480	210	7987388	7988003	12.23245	435
3R_28	27595594	27597753	.	68	.	-1	4.40477	-1	1491	0.00	0.16	27596124	27597718	16.42445	1000	27595594	27597753	4.40477	994
3_scaffold1	826197	826683	.	74	.	-1	4.40242	-1	223	0.00	0.18	826293	826590	4.40242	70	826197	826683	11.65407	280
2L_1	7077432	7078057	.	34	.	-1	4.40232	-1	100	-0.00	0.08	7077432	7078057	5.49098	290	7077445	7077929	4.40232	279
3R_28	25090768	25091908	.	34	.	-1	4.40108	-1	279	-0.00	0.08	25090843	25091427	5.65912	225	25090768	25091908	4.40108	504
3R_28	12199841	12200391	.	34	.	-1	4.39456	-1	467	-0.00	0.08	12199857	12200391	4.39456	267	12199841	12200389	7.24898	285
2L_1	549970	550374	.	34	.	-1	4.39261	-1	201	-0.00	0.08	549970	550357	4.39261	72	549998	550374	5.72341	303
3L_1	7947635	7948214	.	34	.	-1	4.39168	-1	362	-0.00	0.08	7947740	7948201	7.53937	99	7947635	7948214	4.39168	313
3L_1	2762651	2763509	.	34	.	-1	4.39096	-1	494	-0.00	0.08	2762685	2763290	4.39096	278	2762651	2763509	5.39411	289
2L_2	483217	484910	.	82	.	-1	4.38732	-1	853	0.00	0.20	483333	484581	8.26321	681	483217	484910	4.38732	1006
2R_21	13837054	13837932	.	34	.	-1	4.38491	-1	435	-0.00	0.08	13837054	13837932	4.38491	422	13837054	13837927	5.84163	271
3R_28	4845390	4846029	.	34	.	-1	4.38047	-1	360	-0.00	0.08	4845390	4846029	6.57126	378	4845649	4845995	4.38047	84
3R_28	2954720	2956376	.	71	.	-1	4.37886	-1	1126	0.00	0.17	2954720	2956376	4.37886	799	2955465	2956052	12.63440	179
3R_28	23461130	23462847	.	82	.	-1	4.37553	-1	1020	0.00	0.20	23461130	23462619	8.22846	821	23461657	23462847	4.37553	722
3R_28	24224453	24225106	.	34	.	-1	4.37553	-1	512	-0.00	0.08	24224453	24225106	5.71570	289	24224756	24225063	4.37553	236
3R_28	22756043	22757072	.	71	.	-1	4.37403	-1	549	0.00	0.17	22756043	22757072	4.37403	368	22756092	22756978	12.66990	408
3R_28	4654878	4655450	.	34	.	-1	4.37183	-1	148	-0.00	0.08	4654878	4655376	6.86504	155	4654885	4655450	4.37183	244
2R_21	9868279	9869831	.	66	.	-1	4.36733	-1	339	0.00	0.16	9868279	9869831	25.01669	575	9868298	9869671	4.36733	769
2R_21	6303449	6304444	.	82	.	-1	4.36636	-1	414	0.00	0.20	6303670	6304368	8.13628	405	6303449	6304444	4.36636	470
3R_28	13483452	13484052	.	34	.	-1	4.35451	-1	151	-0.00	0.08	13483485	13484052	4.35451	190	13483452	13483857	5.15358	134
2L_1	1212205	1212907	.	34	.	-1	4.35198	-1	486	-0.00	0.08	1212212	1212885	7.72876	325	1212205	1212907	4.35198	359
2R_21	4193768	4194571	.	34	.	-1	4.35198	-1	108	-0.00	0.08	4193768	4194473	5.05095	445	4193777	4194571	4.35198	200
3L_1	39296	44944	.	34	.	-1	4.35176	-1	1378	-0.00	0.08	39853	44021	4.35176	157	39296	44944	5.21113	2579
X_1	620749	623309	.	69	.	-1	4.35176	-1	1104	0.00	0.17	620801	622906	4.35176	1052	620749	623309	13.80142	1315
3L_1	7364593	7365341	.	34	.	-1	4.34357	-1	152	-0.00	0.08	7364593	7365324	4.34357	290	7364622	7365341	7.63954	140
2R_21	14102219	14103500	.	74	.	-1	4.33922	-1	843	0.00	0.18	14102219	14103500	4.33922	822	14102313	14103454	10.69555	732
2R_21	19210439	19211170	.	34	.	-1	4.33865	-1	241	-0.00	0.08	19210439	19210976	4.33865	75	19210637	19211170	7.27496	210
3L_1	603133	603648	.	34	.	-1	4.33865	-1	149	-0.00	0.08	603213	603493	4.33865	77	603133	603648	8.10022	142
3L_1	332002	335618	.	34	.	-1	4.33694	-1	2001	-0.00	0.08	333432	335005	7.31215	914	332002	335618	4.33694	1426
2L_2	1988011	1988477	.	34	.	-1	4.33606	-1	357	-0.00	0.08	1988123	1988467	5.66514	196	1988011	1988477	4.33606	244
2L_1	6365947	6367468	.	81	.	-1	4.33148	-1	1019	0.00	0.20	6365980	6367468	8.19554	803	6365947	6367415	4.33148	644
2R_21	3148861	3150489	.	73	.	-1	4.32888	-1	824	0.00	0.18	3149068	3150489	10.90455	635	3148861	3150280	4.32888	668
3R_28	12080172	12080676	.	34	.	-1	4.32834	-1	251	-0.00	0.08	12080233	12080676	4.32834	215	12080172	12080552	5.67826	89
3R_28	2936339	2938122	.	34	.	-1	4.32586	-1	784	-0.00	0.08	2936339	2937802	4.32586	774	2937410	2938122	6.61665	287
3R_28	12131138	12131963	.	34	.	-1	4.32155	-1	364	-0.00	0.08	12131138	12131957	4.80358	385	12131151	12131963	4.32155	352
3R_28	21396121	21396541	.	77	.	-1	4.31818	-1	167	0.00	0.19	21396121	21396541	4.31818	79	21396194	21396526	9.41569	183
2R_21	19123027	19124005	.	73	.	-1	4.31729	-1	597	0.00	0.18	19123027	19123891	10.83507	536	19123155	19124005	4.31729	428
3R_28	11277237	11278101	.	34	.	-1	4.31708	-1	425	-0.00	0.08	11277237	11278101	5.76078	423	11277372	11277784	4.31708	293
3R_28	24768117	24769109	.	34	.	-1	4.31577	-1	496	-0.00	0.08	24768117	24769109	4.78971	487	24768144	24769012	4.31577	402
2L_1	11495975	11496790	.	68	.	-1	4.31209	-1	616	0.00	0.17	11495975	11496782	4.31209	362	11496227	11496790	14.63432	349
X_1	7099229	7100760	.	34	.	-1	4.31176	-1	959	-0.00	0.08	7099229	7099886	4.31176	393	7099742	7100760	4.63447	406
3L_1	9150191	9151092	.	34	.	-1	4.30982	-1	143	-0.00	0.08	9150252	9150584	5.28022	92	9150191	9151092	4.30982	439
2L_1	13529752	13530957	.	34	.	-1	4.30950	-1	360	-0.00	0.08	13530053	13530957	5.19533	465	13529752	13530808	4.30950	376
X_1	1479400	1480148	.	34	.	-1	4.29767	-1	476	-0.00	0.08	1479400	1480148	4.29767	276	1479750	1480121	6.86108	117
3R_28	11908925	11909492	.	34	.	-1	4.29003	-1	245	-0.00	0.08	11908973	11909492	4.29003	352	11908925	11909325	5.50463	91
2L_1	4056559	4057482	.	34	.	-1	4.28990	-1	664	-0.00	0.08	4056559	4057482	4.28990	355	4056687	4057298	4.54861	363
2L_2	213399	214144	.	34	.	-1	4.28990	-1	214	-0.00	0.08	213673	214144	4.28990	76	213399	213780	4.75447	79
2R_18	603840	605947	.	34	.	-1	4.28990	-1	831	-0.00	0.08	603922	604206	4.28990	82	603840	605947	5.44178	1001
2R_20	1023224	1025363	.	34	.	-1	4.28990	-1	983	-0.00	0.08	1023854	1024342	4.28990	106	1023224	1025363	4.82417	999
2R_21	13446604	13447927	.	34	.	-1	4.28990	-1	715	-0.00	0.08	13446736	13447927	4.28990	172	13446604	13447833	5.49346	578
2R_21	21519450	21525796	.	75	.	-1	4.28990	-1	1959	0.00	0.18	21519694	21524133	4.28990	830	21519450	21525796	10.14398	3449
3L_1	18979996	18981388	.	34	.	-1	4.28990	-1	437	-0.00	0.08	18979996	18981388	4.28990	754	18980589	18981299	8.30739	127
3_scaffold1	703081	703739	.	34	.	-1	4.28990	-1	500	-0.00	0.08	703081	703685	4.28990	342	703250	703739	6.30763	246
4_2	694998	698342	.	34	.	-1	4.28990	-1	1981	-0.00	0.08	695088	698158	4.28990	957	694998	698342	5.99719	1706
4_2	1007887	1008642	.	77	.	-1	4.28990	-1	547	0.00	0.19	1008364	1008637	4.28990	221	1007887	1008642	9.14242	397
Contig79	38427	39721	.	69	.	-1	4.28990	-1	964	0.00	0.17	39200	39640	4.28990	299	38427	39721	13.80760	515
X_1	289242	296980	.	34	.	-1	4.28990	-1	4131	-0.00	0.08	292512	296838	4.28990	2301	289242	296980	7.61528	4187
X_1	15892748	15893284	.	76	.	-1	4.28990	-1	396	0.00	0.18	15892777	15893280	4.28990	232	15892748	15893284	9.39151	378
X_1	17153926	17155039	.	71	.	-1	4.28990	-1	329	0.00	0.17	17153926	17155039	4.28990	387	17153984	17154378	11.71757	270
2L_1	6501619	6502013	.	71	.	-1	4.28865	-1	159	0.00	0.17	6501619	6501960	4.28865	90	6501671	6502013	11.58748	176
3L_1	3077086	3078671	.	34	.	-1	4.28865	-1	761	-0.00	0.08	3077579	3078363	4.28865	252	3077086	3078671	5.54543	669
2R_21	1599921	1600645	.	34	.	-1	4.28364	-1	137	-0.00	0.08	1599936	1600301	5.65771	120	1599921	1600645	4.28364	347
2R_21	21227528	21228863	.	71	.	-1	4.28335	-1	1014	0.00	0.17	21228019	21228817	11.36368	325	21227528	21228863	4.28335	606
2R_21	4266443	4266953	.	75	.	-1	4.28154	-1	267	0.00	0.18	4266443	4266892	9.96600	303	4266444	4266953	4.28154	230
2R_21	17575153	17576087	.	34	.	-1	4.28031	-1	379	-0.00	0.08	17575153	17575755	5.83263	423	17575318	17576087	4.28031	456
3L_1	51204	64539	.	34	.	-1	4.28031	-1	4521	-0.00	0.08	52732	60896	5.62157	892	51204	64539	4.28031	6960
3L_4	1329716	1334071	.	76	.	-1	4.28031	-1	670	0.00	0.18	1329759	1331342	9.52069	562	1329716	1334071	4.28031	2213
X_1	304676	310575	.	34	.	-1	4.28031	-1	1455	-0.00	0.08	304771	308325	6.51680	1233	304676	310575	4.28031	3288
X_1	3782537	3783666	.	78	.	-1	4.28031	-1	229	0.00	0.19	3782537	3783666	8.72694	191	3782537	3783517	4.28031	436
X_1	13826466	13828252	.	34	.	-1	4.28031	-1	667	-0.00	0.08	13826466	13828072	6.17560	959	13827388	13828252	4.28031	420
2L_1	324241	327784	.	34	.	-1	4.27736	-1	3038	-0.00	0.08	324390	327784	4.85249	668	324241	327765	4.27736	1978
X_1	10476582	10478427	.	34	.	-1	4.27722	-1	744	-0.00	0.08	10477480	10478427	4.78597	662	10476582	10478404	4.27722	766
3R_28	2252850	2255342	.	34	.	-1	4.27648	-1	1580	-0.00	0.08	2252980	2255076	7.04659	871	2252850	2255342	4.27648	1141
3L_1	23109154	23110210	.	34	.	-1	4.26883	-1	458	-0.00	0.08	23109650	23110210	4.26883	92	23109154	23110199	5.25257	422
3L_1	23955859	23956499	.	34	.	-1	4.26883	-1	169	-0.00	0.08	23955887	23956191	4.26883	187	23955859	23956499	6.23811	197
2R_21	15931729	15932498	.	34	.	-1	4.26391	-1	568	-0.00	0.08	15931729	15932341	4.26391	308	15931909	15932498	6.37831	521
3L_1	22855058	22856557	.	34	.	-1	4.25917	-1	832	-0.00	0.08	22855100	22856557	4.25917	471	22855058	22856025	5.80415	514
2L_1	146494	153578	.	34	.	-1	4.25758	-1	3751	-0.00	0.08	147361	150957	7.00111	259	146494	153578	4.25758	3684
2R_21	20498714	20499301	.	34	.	-1	4.25758	-1	450	-0.00	0.08	20498714	20499255	4.25758	277	20498756	20499301	5.17233	254
2R_21	7471587	7472425	.	34	.	-1	4.25688	-1	368	-0.00	0.08	7471587	7472425	4.25688	478	7471877	7472162	7.79857	189
X_1	19585115	19585939	.	68	.	-1	4.25201	-1	443	0.00	0.16	19585386	19585939	4.25201	207	19585115	19585825	14.75272	326
3L_1	13056817	13057541	.	34	.	-1	4.25167	-1	338	-0.00	0.08	13056817	13057541	7.44711	229	13056817	13057455	4.25167	217
X_1	17307896	17308509	.	34	.	-1	4.25163	-1	209	-0.00	0.08	17307920	17308509	4.25163	166	17307896	17308219	5.69353	195
2R_21	14441410	14443055	.	34	.	-1	4.25107	-1	1178	-0.00	0.08	14441410	14443055	4.25107	289	14441736	14443033	5.19887	620
3R_28	11650791	11652539	.	34	.	-1	4.24321	-1	1168	-0.00	0.08	11650802	11652539	4.24321	944	11650791	11652535	5.57908	1003
3R_28	12093000	12095883	.	70	.	-1	4.24277	-1	1102	0.00	0.17	12093232	12095883	12.30634	1393	12093000	12095689	4.24277	1283
3L_1	15717187	15718815	.	66	.	-1	4.24045	-1	790	0.00	0.16	15717187	15718815	4.24045	375	15717633	15718542	24.73442	347
2R_18	595495	600707	.	34	.	-1	4.23422	-1	1287	-0.00	0.08	596179	599659	4.23422	615	595495	600707	5.52680	2742
2L_1	2911567	2913383	.	34	.	-1	4.23373	-1	1101	-0.00	0.08	2911593	2913383	4.23373	866	2911567	2913200	5.03308	817
2R_21	15970244	15971611	.	67	.	-1	4.23373	-1	798	0.00	0.16	15970244	15971611	4.23373	620	15970503	15971389	15.84976	544
3R_28	14107183	14108874	.	34	.	-1	4.22877	-1	1273	-0.00	0.08	14107935	14108515	4.22877	260	14107183	14108874	5.14912	849
2L_1	1767758	1768338	.	34	.	-1	4.22835	-1	391	-0.00	0.08	1767758	1768338	4.22835	320	1767769	1768093	7.53687	257
3R_28	8504689	8506725	.	34	.	-1	4.22835	-1	1168	-0.00	0.08	8504689	8506725	4.22835	888	8505689	8506578	7.78134	363
2L_1	2914588	2915359	.	34	.	-1	4.22644	-1	433	-0.00	0.08	2914857	2915359	6.50427	159	2914588	2915228	4.22644	375
2R_21	3289206	3290019	.	34	.	-1	4.22624	-1	525	-0.00	0.08	3289469	3290014	7.07397	328	3289206	3290019	4.22624	268
2L_1	16288115	16288565	.	34	.	-1	4.22445	-1	158	-0.00	0.08	16288115	16288565	4.22445	93	16288221	16288528	6.01509	118
4_2	443058	444881	.	34	.	-1	4.22445	-1	1206	-0.00	0.08	443810	444521	4.22445	271	443058	444881	4.54861	699
3R_28	1491749	1492804	.	34	.	-1	4.22348	-1	550	-0.00	0.08	1491749	1492804	4.22348	359	1492106	1492518	8.11377	138
X_1	2341714	2342172	.	34	.	-1	4.21800	-1	205	-0.00	0.08	2341728	2342172	7.43096	310	2341714	2342125	4.21800	86
X_1	19719226	19719706	.	34	.	-1	4.21800	-1	299	-0.00	0.08	19719226	19719698	5.06397	293	19719420	19719706	4.21800	111
X_1	8412420	8415188	.	34	.	-1	4.21618	-1	1292	-0.00	0.08	8412420	8415179	4.48692	1247	8412904	8415188	4.21618	1073
2R_21	7729380	7730414	.	34	.	-1	4.21497	-1	335	-0.00	0.08	7729380	7730414	7.36469	504	7729381	7730391	4.21497	520
3R_28	5725477	5727161	.	34	.	-1	4.21206	-1	1148	-0.00	0.08	5725477	5727121	4.21206	873	5726015	5727161	5.37693	714
2L_1	272544	274021	.	34	.	-1	4.20981	-1	916	-0.00	0.08	272668	273273	4.20981	288	272544	274021	5.83608	702
3L_1	19887347	19889955	.	34	.	-1	4.20981	-1	999	-0.00	0.08	19887347	19889955	4.20981	1370	19888309	19889363	7.06231	677
3R_28	4520916	4522542	.	34	.	-1	4.20735	-1	1023	-0.00	0.08	4520916	4522542	5.46660	821	4520922	4522131	4.20735	569
2R_21	6236612	6237252	.	34	.	-1	4.20452	-1	370	-0.00	0.08	6236654	6237252	4.20452	335	6236612	6237215	7.03393	152
2R_21	17484336	17486057	.	34	.	-1	4.20441	-1	893	-0.00	0.08	17485233	17486057	5.92299	352	17484336	17485347	4.20441	329
3R_28	17512339	17514531	.	68	.	-1	4.20168	-1	1072	0.00	0.16	17512339	17514531	4.20168	658	17513113	17513573	14.21416	285
2L_1	17414625	17416125	.	74	.	-1	4.20165	-1	462	0.00	0.18	17414625	17416125	4.20165	682	17414796	17415544	9.44055	285
3R_28	27570038	27571116	.	34	.	-1	4.19772	-1	211	-0.00	0.08	27570237	27570651	4.54225	85	27570038	27571116	4.19772	492
2R_21	12232917	12233839	.	70	.	-1	4.19623	-1	592	0.00	0.17	12232917	12233839	4.19623	429	12233190	12233700	11.10312	342
X_1	5748975	5750805	.	74	.	-1	4.19516	-1	1422	0.00	0.18	5748975	5750783	4.19516	560	5748980	5750805	9.46948	1066
2L_1	3328617	3330258	.	34	.	-1	4.18636	-1	1497	-0.00	0.08	3328617	3330258	4.18636	765	3328620	3330257	4.73437	740
3L_1	15454	33723	.	34	.	-1	4.18635	-1	11571	-0.00	0.08	17719	31279	4.18635	5819	15454	33723	5.82062	9595
3R_28	11956947	11958225	.	34	.	-1	4.18286	-1	499	-0.00	0.08	11956947	11958225	5.51814	724	11957011	11958205	4.18286	422
Contig5	286079	287310	.	34	.	-1	4.18279	-1	424	-0.00	0.08	286436	286827	8.48405	82	286079	287310	4.18279	593
4_2	1081401	1082261	.	34	.	-1	4.18250	-1	645	-0.00	0.08	1081957	1082261	7.36497	165	1081401	1082209	4.18250	324
3R_28	6207534	6209796	.	34	.	-1	4.17864	-1	1109	-0.00	0.08	6207534	6209796	5.64270	1069	6207667	6208980	4.17864	108
4_2	225893	226412	.	34	.	-1	4.17864	-1	120	-0.00	0.08	225903	226405	5.15115	296	225893	226412	4.17864	285
3L_1	3066240	3069041	.	34	.	-1	4.17794	-1	609	-0.00	0.08	3066253	3068776	5.64937	1217	3066240	3069041	4.17794	1353
2L_1	21350597	21352319	.	34	.	-1	4.17652	-1	466	-0.00	0.08	21350597	21352289	7.44711	871	21350866	21352319	4.17652	797
2L_1	10060046	10060787	.	34	.	-1	4.17645	-1	235	-0.00	0.08	10060046	10060762	4.17645	216	10060312	10060787	7.14990	124
3L_1	19996463	19997316	.	34	.	-1	4.17645	-1	227	-0.00	0.08	19996463	19997316	4.17645	277	19996587	19997005	7.84333	212
3R_28	10144174	10144945	.	34	.	-1	4.17096	-1	634	-0.00	0.08	10144473	10144875	4.17096	318	10144174	10144945	5.22747	440
2R_21	20383927	20384852	.	34	.	-1	4.16302	-1	426	-0.00	0.08	20384111	20384852	5.28926	450	20383927	20384452	4.16302	273
2R_21	719751	721117	.	34	.	-1	4.15727	-1	680	-0.00	0.08	719926	720658	5.49098	306	719751	721117	4.15727	788
2R_21	21330500	21331795	.	34	.	-1	4.15727	-1	630	-0.00	0.08	21330864	21331580	4.47229	223	21330500	21331795	4.15727	454
3R_28	24236068	24237114	.	34	.	-1	4.15689	-1	236	-0.00	0.08	24236068	24236556	5.78710	116	24236187	24237114	4.15689	466
X_1	13389393	13390156	.	34	.	-1	4.15662	-1	457	-0.00	0.08	13389393	13390156	5.14911	350	13389594	13390139	4.15662	98
3R_28	2970994	2972229	.	34	.	-1	4.15608	-1	482	-0.00	0.08	2970994	2972229	4.15608	618	2971353	2972214	8.00398	472
3L_1	14647756	14648379	.	72	.	-1	4.15573	-1	154	0.00	0.17	14647756	14648379	10.49157	143	14647783	14648101	4.15573	138
2R_21	20070683	20071486	.	34	.	-1	4.15505	-1	510	-0.00	0.08	20070724	20071486	4.46333	277	20070683	20071375	4.15505	302
3R_28	4663217	4664657	.	34	.	-1	4.15505	-1	1041	-0.00	0.08	4663217	4664657	4.20168	152	4663597	4664454	4.15505	430
2L_1	15322130	15322847	.	34	.	-1	4.15276	-1	323	-0.00	0.08	15322360	15322847	4.15276	283	15322130	15322808	4.48586	202
3L_1	4135062	4135586	.	34	.	-1	4.15272	-1	437	-0.00	0.08	4135244	4135586	7.62179	230	4135062	4135570	4.15272	272
3R_28	14853950	14855303	.	34	.	-1	4.15255	-1	739	-0.00	0.08	14853950	14855303	4.15255	534	14854382	14854940	6.97944	95
3R_28	18991257	18991888	.	34	.	-1	4.15099	-1	380	-0.00	0.08	18991382	18991842	4.15099	215	18991257	18991888	5.31977	263
4_2	932491	934525	.	70	.	-1	4.15099	-1	346	0.00	0.17	932552	934385	4.15099	555	932491	934525	10.91953	1150
3R_28	27136002	27136547	.	34	.	-1	4.15080	-1	331	-0.00	0.08	27136116	27136546	4.15080	228	27136002	27136547	7.82377	352
2L_1	3799257	3800428	.	74	.	-1	4.15061	-1	595	0.00	0.18	3799257	3800428	4.15061	593	3799273	3800400	9.59446	459
2L_1	21304203	21305043	.	34	.	-1	4.15061	-1	339	-0.00	0.08	21304739	21305020	4.15061	16	21304203	21305043	8.13067	127
2R_21	1683672	1684832	.	34	.	-1	4.15061	-1	606	-0.00	0.08	1683707	1684832	4.15061	490	1683672	1684658	4.62991	372
3R_28	5365467	5365918	.	70	.	-1	4.14989	-1	360	0.00	0.17	5365500	5365918	11.25496	320	5365467	5365912	4.14989	233
2R_21	21282763	21284290	.	34	.	-1	4.14985	-1	787	-0.00	0.08	21283490	21283917	5.25302	130	21282763	21284290	4.14985	833
2L_1	856046	857440	.	34	.	-1	4.14596	-1	553	-0.00	0.08	856109	857397	4.48264	483	856046	857440	4.14596	662
3R_28	10512893	10514050	.	34	.	-1	4.14596	-1	365	-0.00	0.08	10512893	10514050	6.81115	473	10513059	10513766	4.14596	341
4_2	1033663	1037405	.	34	.	-1	4.14488	-1	2162	-0.00	0.08	1033663	1036926	4.14488	1452	1033716	1037405	5.11713	1634
2R_21	5001494	5002081	.	34	.	-1	4.14293	-1	325	-0.00	0.08	5001610	5002081	6.07672	411	5001494	5002049	4.14293	291
3R_28	4891378	4892478	.	34	.	-1	4.14083	-1	480	-0.00	0.08	4891378	4892282	5.79941	710	4891617	4892478	4.14083	384
3L_1	22932262	22932908	.	34	.	-1	4.13939	-1	382	-0.00	0.08	22932262	22932908	4.13939	240	22932311	22932879	7.00463	326
4_2	865764	870262	.	74	.	-1	4.13717	-1	1386	0.00	0.18	866459	869036	9.60304	1206	865764	870262	4.13717	2178
2L_1	20116982	20117566	.	73	.	-1	4.13000	-1	494	0.00	0.18	20117164	20117550	4.13000	207	20116982	20117566	9.68506	472
2R_21	20301388	20301734	.	69	.	-1	4.13000	-1	112	0.00	0.17	20301409	20301709	4.13000	2	20301388	20301734	12.02022	202
2R_21	6436562	6437427	.	34	.	-1	4.12849	-1	392	-0.00	0.08	6436839	6437427	5.72642	268	6436562	6437090	4.12849	249
X_1	2319098	2320431	.	34	.	-1	4.12849	-1	497	-0.00	0.08	2319098	2320431	7.79826	698	2319826	2320410	4.12849	83
3L_1	9909924	9911037	.	34	.	-1	4.12848	-1	1027	-0.00	0.08	9909924	9911037	4.12848	547	9910535	9911020	5.72584	250
2L_2	476468	478014	.	34	.	-1	4.12773	-1	618	-0.00	0.08	476851	477312	4.99917	81	476468	478014	4.12773	665
3L_1	11020337	11020916	.	34	.	-1	4.12313	-1	365	-0.00	0.08	11020490	11020758	4.12313	78	11020337	11020916	6.80623	318
3L_1	14801348	14801891	.	34	.	-1	4.12313	-1	205	-0.00	0.08	14801527	14801891	4.12313	128	14801348	14801724	4.22662	104
3L_1	11335853	11336461	.	34	.	-1	4.12082	-1	310	-0.00	0.08	11335853	11336443	4.12082	114	11336079	11336461	4.55825	280
2L_1	6118550	6119120	.	34	.	-1	4.11705	-1	372	-0.00	0.08	6118750	6119085	4.11705	113	6118550	6119120	6.11414	432
2R_21	17869771	17871432	.	73	.	-1	4.11691	-1	276	0.00	0.18	17869771	17871094	9.66490	758	17869780	17871432	4.11691	713
2R_21	15750731	15752909	.	34	.	-1	4.11566	-1	1005	-0.00	0.08	15750731	15752909	5.20066	262	15750732	15752817	4.11566	741
2R_21	8299275	8300175	.	34	.	-1	4.11476	-1	671	-0.00	0.08	8299275	8300163	4.11476	358	8299776	8300175	8.45064	241
2R_21	20352951	20353694	.	34	.	-1	4.11241	-1	221	-0.00	0.08	20353078	20353670	5.42219	91	20352951	20353694	4.11241	438
2L_1	208953	212625	.	34	.	-1	4.11094	-1	3099	-0.00	0.08	211253	212621	4.11094	610	208953	212625	6.76731	1839
3R_28	3738743	3739592	.	34	.	-1	4.11028	-1	770	-0.00	0.08	3738743	3739592	4.11028	393	3739015	3739583	5.06032	311
3L_1	1544969	1545662	.	68	.	-1	4.10862	-1	248	0.00	0.17	1545003	1545442	4.10862	81	1544969	1545662	12.22596	254
3L_1	9520644	9521086	.	68	.	-1	4.10692	-1	302	0.00	0.17	9520681	9521076	4.10692	300	9520644	9521086	12.57174	268
X_1	4686813	4687975	.	66	.	-1	4.09716	-1	392	0.00	0.16	4686813	4687975	4.09716	574	4686939	4687471	17.94318	287
3R_28	8485033	8486813	.	75	.	-1	4.09228	-1	1331	0.00	0.18	8485051	8486801	8.94748	1233	8485033	8486813	4.09228	725
X_1	11718665	11722001	.	34	.	-1	4.09228	-1	450	-0.00	0.08	11718685	11721988	4.78661	1952	11718665	11722001	4.09228	643
2L_1	9962614	9963601	.	34	.	-1	4.08550	-1	407	-0.00	0.08	9962785	9963601	4.08550	308	9962614	9963377	5.11448	248
2R_21	2487248	2489139	.	34	.	-1	4.08550	-1	1385	-0.00	0.08	2487248	2489139	4.08550	644	2487620	2489069	5.53493	667
2R_21	20385008	20385683	.	34	.	-1	4.08550	-1	330	-0.00	0.08	20385269	20385683	4.08550	211	20385008	20385673	5.28018	317
3L_1	14978242	14978728	.	34	.	-1	4.08550	-1	335	-0.00	0.08	14978242	14978725	4.08550	331	14978314	14978728	5.95204	268
3L_1	24179158	24181380	.	34	.	-1	4.08550	-1	998	-0.00	0.08	24179195	24181043	4.08550	1035	24179158	24181380	9.76482	1093
3L_10	1014506	1019869	.	34	.	-1	4.08550	-1	2290	-0.00	0.08	1015125	1019819	4.08550	926	1014506	1019869	5.53643	2650
3R_28	23153049	23154134	.	34	.	-1	4.08527	-1	281	-0.00	0.08	23153196	23153553	4.52631	271	23153049	23154134	4.08527	389
3R_28	9292740	9293154	.	34	.	-1	4.08292	-1	232	-0.00	0.08	9292771	9293154	4.08292	308	9292740	9293133	4.37079	125
3L_1	3055836	3057527	.	34	.	-1	4.08136	-1	1038	-0.00	0.08	3055836	3057508	5.28066	643	3056145	3057527	4.08136	650
3L_1	1337831	1339036	.	34	.	-1	4.07885	-1	466	-0.00	0.08	1337831	1339036	4.07885	619	1337884	1338946	5.61566	435
2R_21	20885054	20886434	.	34	.	-1	4.07775	-1	972	-0.00	0.08	20885299	20886286	4.55237	186	20885054	20886434	4.07775	704
3R_28	20110629	20111732	.	65	.	-1	4.07686	-1	539	0.00	0.16	20110694	20111732	24.81902	483	20110629	20111724	4.07686	519
3L_1	20340390	20341485	.	34	.	-1	4.07451	-1	835	-0.00	0.08	20340390	20341485	5.26802	587	20340913	20341369	4.07451	185
3R_28	16932266	16933270	.	34	.	-1	4.07451	-1	635	-0.00	0.08	16932266	16933270	6.34560	426	16932494	16933248	4.07451	264
X_1	617196	620095	.	68	.	-1	4.07426	-1	1422	0.00	0.17	618267	619379	12.50721	512	617196	620095	4.07426	1262
3L_1	15249642	15250506	.	68	.	-1	4.07311	-1	330	0.00	0.16	15249761	15250506	4.07311	354	15249642	15250263	12.47833	236
3R_28	4867551	4867894	.	34	.	-1	4.07101	-1	120	-0.00	0.08	4867551	4867862	4.39456	131	4867560	4867894	4.07101	101
2L_1	320882	322380	.	34	.	-1	4.06919	-1	966	-0.00	0.08	321579	322047	4.06919	253	320882	322380	5.72219	863
3L_1	1651321	1651750	.	34	.	-1	4.06919	-1	201	-0.00	0.08	1651409	1651680	4.06919	40	1651321	1651750	9.36288	275
3R_28	19911060	19911697	.	34	.	-1	4.06919	-1	335	-0.00	0.08	19911060	19911681	4.06919	343	19911285	19911697	7.15426	97
2R_21	18030380	18032399	.	34	.	-1	4.06888	-1	592	-0.00	0.08	18030380	18032399	4.60049	1095	18030394	18031816	4.06888	867
4_2	1041694	1044364	.	34	.	-1	4.06740	-1	554	-0.00	0.08	1041856	1042765	4.06740	422	1041694	1044364	8.66272	1070
4_2	1104472	1108343	.	34	.	-1	4.06740	-1	3211	-0.00	0.08	1105423	1107909	4.06740	133	1104472	1108343	6.51866	2207
X_1	765895	767053	.	69	.	-1	4.06597	-1	628	0.00	0.17	766075	767053	4.06597	423	765895	767009	10.65250	412
X_1	17663272	17664890	.	34	.	-1	4.06597	-1	846	-0.00	0.08	17663272	17664717	5.66076	692	17663525	17664890	4.06597	452
2R_21	21363300	21363953	.	34	.	-1	4.06424	-1	245	-0.00	0.08	21363468	21363826	4.13000	128	21363300	21363953	4.06424	390
2R_21	8460495	8462178	.	34	.	-1	4.05605	-1	682	-0.00	0.08	8460495	8462178	4.06469	254	8460537	8461906	4.05605	640
2L_1	459848	462579	.	34	.	-1	4.05102	-1	1220	-0.00	0.08	459848	462528	4.05102	659	460239	462579	8.64314	920
4_2	858586	861217	.	34	.	-1	4.05006	-1	566	-0.00	0.08	858696	859602	4.15061	403	858586	861217	4.05006	1159
X_1	17708587	17709564	.	34	.	-1	4.05006	-1	288	-0.00	0.08	17708587	17709564	6.58687	432	17708643	17709068	4.05006	89
2R_21	21334755	21337983	.	69	.	-1	4.04954	-1	1598	0.00	0.17	21334927	21337368	4.04954	1357	21334755	21337983	10.91952	1571
2R_21	2409678	2410281	.	34	.	-1	4.04771	-1	107	-0.00	0.08	2409692	2410281	4.66544	109	2409678	2410255	4.04771	92
2R_21	3018904	3019528	.	34	.	-1	4.04463	-1	279	-0.00	0.08	3018904	3019402	4.04463	79	3019180	3019528	7.27358	204
3R_28	5270333	5271824	.	34	.	-1	4.04172	-1	395	-0.00	0.08	5270333	5271298	4.04172	466	5270563	5271824	8.56442	634
3L_1	21027517	21027869	.	71	.	-1	4.04028	-1	188	0.00	0.17	21027517	21027856	9.94579	180	21027558	21027869	4.04028	156
2L_1	19204380	19205462	.	34	.	-1	4.03801	-1	368	-0.00	0.08	19204380	19204867	6.72370	101	19204790	19205462	4.03801	226
3L_1	18970118	18971086	.	34	.	-1	4.03553	-1	691	-0.00	0.08	18970649	18971086	4.03553	83	18970118	18971080	6.62474	483
2R_21	16029889	16030911	.	72	.	-1	4.03526	-1	362	0.00	0.18	16029916	16030911	9.47257	325	16029889	16030551	4.03526	327
X_1	4688513	4689804	.	34	.	-1	4.03526	-1	799	-0.00	0.08	4688790	4689508	4.24045	317	4688513	4689804	4.03526	408
2L_1	16355680	16357269	.	34	.	-1	4.03018	-1	1111	-0.00	0.08	16356257	16357103	5.22159	499	16355680	16357269	4.03018	257
2R_21	14714791	14715623	.	34	.	-1	4.02963	-1	460	-0.00	0.08	14714791	14715117	4.94244	213	14715033	14715623	4.02963	274
X_1	797114	798351	.	34	.	-1	4.02378	-1	724	-0.00	0.08	797114	798351	4.02378	386	797272	798224	5.89355	366
3R_28	21352670	21353930	.	34	.	-1	4.02112	-1	917	-0.00	0.08	21353240	21353930	8.19878	331	21352670	21353924	4.02112	577
X_1	1900113	1902263	.	34	.	-1	4.02112	-1	675	-0.00	0.08	1900113	1901967	6.92543	881	1900258	1902263	4.02112	711
2R_21	9751738	9752778	.	34	.	-1	4.02002	-1	189	-0.00	0.08	9751738	9752778	4.02002	439	9751765	9752574	7.46253	460
3L_1	624234	625504	.	34	.	-1	4.02002	-1	244	-0.00	0.08	624234	624666	4.02002	68	624409	625504	5.48601	612
3L_1	15572008	15572542	.	34	.	-1	4.02002	-1	181	-0.00	0.08	15572164	15572542	4.02002	78	15572008	15572400	7.91620	128
3L_1	76030	82648	.	34	.	-1	4.01940	-1	2142	-0.00	0.08	77408	81332	4.88513	504	76030	82648	4.01940	3014
3L_1	1488929	1489693	.	67	.	-1	4.01940	-1	198	0.00	0.16	1488931	1489300	13.37294	180	1488929	1489693	4.01940	455
3L_1	11428497	11430000	.	34	.	-1	4.01940	-1	707	-0.00	0.08	11428601	11429802	8.02017	465	11428497	11430000	4.01940	219
3L_1	18962507	18963643	.	34	.	-1	4.01940	-1	478	-0.00	0.08	18962821	18963643	5.84020	156	18962507	18963065	4.01940	487
3R_5	67485	69356	.	70	.	-1	4.01940	-1	962	0.00	0.17	68228	68673	10.46853	186	67485	69356	4.01940	1014
X_1	410472	410985	.	34	.	-1	4.01940	-1	236	-0.00	0.08	410512	410885	7.96111	130	410472	410985	4.01940	303
X_1	461072	461729	.	34	.	-1	4.01940	-1	325	-0.00	0.08	461250	461729	4.22445	180	461072	461534	4.01940	212
X_1	3721491	3723050	.	34	.	-1	4.01940	-1	576	-0.00	0.08	3721491	3722808	8.03663	618	3721503	3723050	4.01940	720
X_1	3967559	3967958	.	34	.	-1	4.01940	-1	340	-0.00	0.08	3967594	3967958	5.84020	288	3967559	3967938	4.01940	358
3L_1	231811	236025	.	34	.	-1	4.01883	-1	1669	-0.00	0.08	232759	235494	4.01883	1289	231811	236025	7.07083	2127
3R_28	25741672	25742798	.	34	.	-1	4.01858	-1	287	-0.00	0.08	25741691	25742222	5.60489	261	25741672	25742798	4.01858	461
2L_1	5352498	5354137	.	34	.	-1	4.01787	-1	338	-0.00	0.08	5352498	5354135	4.60139	397	5352544	5354137	4.01787	801
2L_1	6507695	6509978	.	34	.	-1	4.01748	-1	1142	-0.00	0.08	6508058	6509923	4.01748	980	6507695	6509978	6.55818	1092
2L_1	8203501	8204736	.	34	.	-1	4.01717	-1	623	-0.00	0.08	8203632	8204736	4.01717	443	8203501	8204461	5.62342	387
3R_28	27737330	27739225	.	34	.	-1	4.01616	-1	588	-0.00	0.08	27737805	27738246	4.10364	91	27737330	27739225	4.01616	977
3R_28	25033719	25034146	.	34	.	-1	4.01077	-1	101	-0.00	0.08	25033750	25034108	4.01077	72	25033719	25034146	8.18432	99
3L_1	4248281	4250646	.	34	.	-1	4.00824	-1	2110	-0.00	0.08	4248281	4250601	4.00824	1057	4248539	4250646	6.67109	549
2R_21	21453268	21455163	.	34	.	-1	4.00781	-1	772	-0.00	0.08	21454203	21454499	7.51777	113	21453268	21455163	4.00781	1084
2L_1	2229235	2230010	.	34	.	-1	4.00614	-1	426	-0.00	0.08	2229400	2230010	5.52356	455	2229235	2229877	4.00614	232
2L_1	4308809	4310009	.	34	.	-1	4.00614	-1	584	-0.00	0.08	4308809	4309944	4.21425	546	4308957	4310009	4.00614	442
2L_1	50772	76518	.	34	.	-1	4.00517	-1	308	-0.00	0.08	50780	76427	4.00517	2949	50772	76518	7.47439	13130
2R_21	924711	925663	.	34	.	-1	4.00517	-1	582	-0.00	0.08	924711	925402	4.00517	356	925148	925663	10.14398	167
2R_21	21554215	21583460	.	34	.	-1	4.00517	-1	28833	-0.00	0.08	21554254	21583430	4.00517	2134	21554215	21583460	6.30763	14898
3L_1	14205697	14206873	.	66	.	-1	4.00517	-1	336	0.00	0.16	14205697	14206873	4.00517	526	14205718	14206759	17.41786	325
3L_1	23083474	23084040	.	34	.	-1	4.00517	-1	249	-0.00	0.08	23083591	23083996	4.00517	259	23083474	23084040	5.10692	378
3L_1	23538434	23539695	.	34	.	-1	4.00517	-1	686	-0.00	0.08	23538679	23539695	4.00517	472	23538434	23539397	4.28031	426
3L_10	624709	625215	.	34	.	-1	4.00517	-1	280	-0.00	0.08	624840	625184	4.00517	82	624709	625215	5.69353	244
3L_10	998433	999287	.	67	.	-1	4.00517	-1	326	0.00	0.16	998544	999217	4.00517	83	998433	999287	12.58864	459
3R_28	16123192	16124988	.	34	.	-1	4.00517	-1	138	-0.00	0.08	16123192	16124988	4.00517	862	16123209	16124683	4.22358	640
3_scaffold1	2180899	2181947	.	34	.	-1	4.00517	-1	499	-0.00	0.08	2181000	2181907	4.00517	508	2180899	2181947	8.30739	501
3_scaffold2	1139304	1144213	.	34	.	-1	4.00517	-1	322	-0.00	0.08	1139304	1144183	4.00517	823	1139377	1144213	6.85628	2205
3_scaffold2	1241644	1244991	.	34	.	-1	4.00517	-1	2180	-0.00	0.08	1241676	1244743	4.00517	661	1241644	1244991	7.20476	1363
4_2	62565	70656	.	67	.	-1	4.00517	-1	5731	0.00	0.16	62596	70654	4.00517	3776	62565	70656	12.95564	2078
4_2	973188	975012	.	34	.	-1	4.00517	-1	1163	-0.00	0.08	973458	975012	4.00517	150	973188	974834	4.72286	715
4_2	1113463	1146487	.	67	.	-1	4.00517	-1	11166	0.00	0.16	1113584	1146432	4.00517	2268	1113463	1146487	12.39413	16036
Contig119	62825	69215	.	34	.	-1	4.00517	-1	6048	-0.00	0.08	63692	69169	4.00517	2371	62825	69215	7.61528	2476
Contig13	123054	123511	.	34	.	-1	4.00517	-1	202	-0.00	0.08	123054	123511	4.00517	131	123069	123507	10.52891	259
X_1	140706	160636	.	34	.	-1	4.00517	-1	1353	-0.00	0.08	140748	159121	4.00517	4106	140706	160636	9.39151	9748
X_1	172866	179606	.	34	.	-1	4.00517	-1	2865	-0.00	0.08	173743	178813	4.00517	626	172866	179606	6.30763	3060
X_1	179954	186692	.	34	.	-1	4.00517	-1	1029	-0.00	0.08	180487	186634	4.00517	285	179954	186692	4.54861	3117
X_1	188321	202476	.	34	.	-1	4.00517	-1	7597	-0.00	0.08	188804	202260	4.00517	654	188321	202476	7.95822	6659
X_1	244533	253766	.	34	.	-1	4.00517	-1	2343	-0.00	0.08	245564	253731	4.00517	1257	244533	253766	4.54861	4783
X_1	324782	339164	.	34	.	-1	4.00517	-1	13379	-0.00	0.08	324904	338742	4.00517	454	324782	339164	4.01940	7616
X_1	844148	845328	.	34	.	-1	4.00517	-1	680	-0.00	0.08	844789	845197	4.00517	67	844148	845328	4.82417	369
X_1	1948800	1949615	.	34	.	-1	4.00517	-1	349	-0.00	0.08	1948835	1949497	4.00517	328	1948800	1949615	7.95822	137
X_1	7338772	7340603	.	34	.	-1	4.00517	-1	1429	-0.00	0.08	7338772	7340429	4.00517	894	7339393	7340603	10.05114	622
X_1	8684662	8685015	.	34	.	-1	4.00517	-1	135	-0.00	0.08	8684730	8685015	4.00517	77	8684662	8684951	7.95822	125
X_1	10827141	10829934	.	34	.	-1	4.00517	-1	616	-0.00	0.08	10827150	10829934	4.00517	1440	10827141	10828836	4.74423	792
2L_1	19465707	19466269	.	34	.	-1	4.00450	-1	242	-0.00	0.08	19465824	19466269	6.67418	280	19465707	19466178	4.00450	88
3L_1	67699	75606	.	34	.	-1	4.00369	-1	4932	-0.00	0.08	68560	75114	4.00369	239	67699	75606	5.99719	3897
3L_4	403278	404873	.	34	.	-1	4.00369	-1	903	-0.00	0.08	404429	404873	4.00369	112	403278	404706	5.78340	681
3R_28	22765210	22765674	.	34	.	-1	4.00369	-1	133	-0.00	0.08	22765254	22765674	4.00369	112	22765210	22765559	4.04771	111
4_2	942947	944610	.	34	.	-1	4.00369	-1	931	-0.00	0.08	943921	944325	4.00369	95	942947	944610	6.00513	798
3L_1	9471646	9472837	.	34	.	-1	4.00159	-1	1057	-0.00	0.08	9471646	9472801	4.00159	669	9472529	9472837	6.30310	233
3R_28	24968024	24969066	.	34	.	-1	4.00159	-1	349	-0.00	0.08	24968024	24969066	4.00159	318	24968109	24968568	4.64057	249
3L_1	14046846	14047876	.	34	.	-1	3.99973	-1	489	-0.00	0.08	14046846	14047579	4.58791	210	14047127	14047876	3.99973	393
3L_1	19585498	19586480	.	34	.	-1	3.99957	-1	193	-0.00	0.08	19585498	19586251	3.99957	359	19585613	19586480	8.20990	143
X_1	19159438	19160117	.	34	.	-1	3.99957	-1	124	-0.00	0.08	19159438	19160117	3.99957	255	19159473	19159821	4.81588	103
3R_28	4658008	4658761	.	34	.	-1	3.99949	-1	544	-0.00	0.08	4658008	4658761	3.99949	307	4658393	4658758	7.50544	165
X_1	1276507	1278306	.	34	.	-1	3.99949	-1	179	-0.00	0.08	1276594	1276996	3.99949	89	1276507	1278306	6.12385	886
3L_5	532770	533227	.	66	.	-1	3.99579	-1	158	0.00	0.16	532869	533213	3.99579	81	532770	533227	13.81648	136
3L_1	9458095	9459222	.	34	.	-1	3.99492	-1	457	-0.00	0.08	9458095	9458920	3.99492	441	9458101	9459222	4.01412	500
3L_1	8327973	8328671	.	34	.	-1	3.99343	-1	378	-0.00	0.08	8327973	8328671	3.99343	214	8327982	8328440	4.15412	243
3R_28	5620482	5620925	.	34	.	-1	3.99205	-1	181	-0.00	0.08	5620489	5620925	3.99205	105	5620482	5620868	5.20654	250
2R_21	4338087	4339029	.	34	.	-1	3.98995	-1	481	-0.00	0.08	4338188	4338635	4.22835	76	4338087	4339029	3.98995	455
3R_28	17729310	17730637	.	34	.	-1	3.98577	-1	911	-0.00	0.08	17729958	17730637	4.92628	300	17729310	17730109	3.98577	408
X_1	1399491	1401365	.	34	.	-1	3.98568	-1	1139	-0.00	0.08	1400080	1401365	4.26113	902	1399491	1400985	3.98568	629
2R_19	303765	304854	.	34	.	-1	3.98550	-1	287	-0.00	0.08	303792	304475	3.98550	464	303765	304854	4.40354	669
X_1	15329329	15329802	.	34	.	-1	3.98467	-1	232	-0.00	0.08	15329329	15329720	3.98467	79	15329428	15329802	5.14617	287
3L_1	19194716	19195637	.	34	.	-1	3.98008	-1	343	-0.00	0.08	19194716	19195637	3.98008	551	19194798	19195513	8.29766	238
2L_1	305795	307486	.	34	.	-1	3.97847	-1	746	-0.00	0.08	305795	307017	6.00426	579	305817	307486	3.97847	961
2R_21	7928679	7930277	.	34	.	-1	3.97752	-1	882	-0.00	0.08	7928767	7930277	3.97752	611	7928679	7930067	4.83063	722
4_2	624775	626580	.	34	.	-1	3.97752	-1	1193	-0.00	0.08	625097	626545	3.97752	539	624775	626580	5.17075	851
2R_21	6376597	6379379	.	34	.	-1	3.97712	-1	2500	-0.00	0.08	6376597	6379379	3.97712	1237	6376606	6379323	5.03865	538
2R_19	240463	241100	.	34	.	-1	3.97679	-1	348	-0.00	0.08	240653	241100	3.97679	222	240463	241083	4.81790	139
2R_21	20222351	20223334	.	34	.	-1	3.97679	-1	453	-0.00	0.08	20222351	20223334	3.97679	355	20222558	20223050	5.76936	83
3R_28	23828181	23829568	.	34	.	-1	3.97679	-1	585	-0.00	0.08	23828181	23829568	3.97679	525	23828680	23829394	10.18594	209
X_1	1381299	1381992	.	66	.	-1	3.97679	-1	331	0.00	0.16	1381299	1381937	3.97679	123	1381379	1381992	13.43922	460
2L_1	897439	898868	.	34	.	-1	3.97661	-1	349	-0.00	0.08	897465	898868	3.97661	279	897439	898824	5.84326	808
2R_21	15480058	15480523	.	34	.	-1	3.97642	-1	258	-0.00	0.08	15480058	15480459	6.22954	145	15480077	15480523	3.97642	244
3L_1	14981646	14982383	.	34	.	-1	3.97642	-1	252	-0.00	0.08	14981646	14981976	6.17560	304	14981733	14982383	3.97642	223
2L_1	2519111	2519824	.	34	.	-1	3.97402	-1	336	-0.00	0.08	2519111	2519809	3.97402	436	2519146	2519824	4.27438	373
2L_1	19173248	19175337	.	34	.	-1	3.97224	-1	1548	-0.00	0.08	19173253	19175337	3.97224	736	19173248	19175275	4.65835	291
2L_1	6815145	6815909	.	34	.	-1	3.97200	-1	646	-0.00	0.08	6815174	6815897	3.97200	358	6815145	6815909	9.63399	423
2R_21	252475	255171	.	34	.	-1	3.96978	-1	1376	-0.00	0.08	252829	254259	3.96978	513	252475	255171	3.98842	1520
2R_21	11681452	11683435	.	34	.	-1	3.96971	-1	1098	-0.00	0.08	11681452	11683425	3.96971	964	11682163	11683435	5.57488	741
3R_28	22742979	22743571	.	34	.	-1	3.96968	-1	128	-0.00	0.08	22743025	22743462	3.96968	107	22742979	22743571	5.76761	103
2L_2	977402	978504	.	34	.	-1	3.96938	-1	761	-0.00	0.08	977958	978504	4.02346	288	977402	978381	3.96938	312
2R_21	9202724	9204113	.	34	.	-1	3.96938	-1	481	-0.00	0.08	9202724	9203925	4.85588	475	9202934	9204113	3.96938	494
X_1	17745210	17746653	.	34	.	-1	3.96849	-1	1202	-0.00	0.08	17745210	17746653	3.96849	756	17746225	17746585	4.21555	75
3L_1	92665	96836	.	34	.	-1	3.96658	-1	1312	-0.00	0.08	92905	96128	3.96658	372	92665	96836	5.78250	1907
2R_21	7881924	7882776	.	34	.	-1	3.95982	-1	501	-0.00	0.08	7881924	7882687	5.58537	404	7882102	7882776	3.95982	282
2L_2	1542504	1543272	.	67	.	-1	3.95807	-1	305	0.00	0.16	1542793	1543272	11.90919	142	1542504	1542946	3.95807	180
X_1	18869549	18870563	.	34	.	-1	3.95753	-1	631	-0.00	0.08	18869549	18870563	4.23422	451	18869557	18870520	3.95753	593
2R_21	21355466	21355872	.	66	.	-1	3.95342	-1	167	0.00	0.16	21355523	21355823	3.95342	128	21355466	21355872	12.96550	149
3R_28	16973576	16974157	.	34	.	-1	3.95342	-1	437	-0.00	0.08	16973576	16974130	3.95342	248	16973860	16974157	6.86865	171
X_1	21737568	21738906	.	34	.	-1	3.95342	-1	221	-0.00	0.08	21737589	21738879	3.95342	599	21737568	21738906	11.71757	706
2R_21	20369708	20370819	.	34	.	-1	3.95105	-1	699	-0.00	0.08	20370461	20370819	5.10769	282	20369708	20370485	3.95105	355
3L_1	576169	577026	.	34	.	-1	3.95105	-1	344	-0.00	0.08	576169	576558	4.01748	103	576480	577026	3.95105	274
2R_21	17320399	17322970	.	34	.	-1	3.95036	-1	1373	-0.00	0.08	17320434	17322651	4.46236	1072	17320399	17322970	3.95036	1116
3R_28	16450516	16451305	.	34	.	-1	3.94783	-1	118	-0.00	0.08	16450523	16451305	3.94783	341	16450516	16450932	8.83758	134
3R_28	14161859	14163184	.	34	.	-1	3.94436	-1	857	-0.00	0.08	14161859	14163172	3.94436	731	14162629	14163184	7.07464	94
2L_1	113546	119104	.	34	.	-1	3.94114	-1	3162	-0.00	0.08	115566	118508	3.94114	574	113546	119104	6.36090	2651
2L_1	228250	228849	.	34	.	-1	3.94114	-1	224	-0.00	0.08	228250	228575	3.94114	166	228403	228849	7.11213	186
3R_28	27771754	27772421	.	34	.	-1	3.94114	-1	411	-0.00	0.08	27772114	27772401	3.94114	80	27771754	27772421	7.41948	242
3L_1	3194421	3195527	.	34	.	-1	3.93920	-1	909	-0.00	0.08	3195134	3195489	3.93920	74	3194421	3195527	4.99093	623
3R_28	19795674	19796586	.	34	.	-1	3.93598	-1	317	-0.00	0.08	19795849	19796581	3.93598	201	19795674	19796586	6.76037	412
3R_28	27626877	27632724	.	34	.	-1	3.93520	-1	4658	-0.00	0.08	27627336	27632627	3.96173	590	27626877	27632724	3.93520	2805
2L_1	5569767	5570438	.	34	.	-1	3.93312	-1	271	-0.00	0.08	5569788	5570239	3.93312	90	5569767	5570438	5.95197	272
2L_1	275546	282052	.	34	.	-1	3.93134	-1	4572	-0.00	0.08	275717	281725	3.93134	1100	275546	282052	5.90783	3523
2R_21	4932135	4933708	.	34	.	-1	3.93134	-1	849	-0.00	0.08	4932135	4933708	3.93134	781	4932401	4933318	6.61665	590
4_2	481486	483469	.	34	.	-1	3.93134	-1	1427	-0.00	0.08	481659	483469	3.93134	311	481486	483442	6.90899	1041
3R_28	27571576	27575115	.	34	.	-1	3.92943	-1	1606	-0.00	0.08	27572903	27575063	6.80493	1099	27571576	27575115	3.92943	1567
3L_1	114134	159506	.	34	.	-1	3.92803	-1	19140	-0.00	0.08	114526	158719	3.92803	6609	114134	159506	5.67012	21935
3L_1	16427326	16430579	.	34	.	-1	3.92791	-1	1406	-0.00	0.08	16427326	16430579	3.92791	1595	16427798	16430086	4.43372	411
4_2	192174	196535	.	34	.	-1	3.92293	-1	2357	-0.00	0.08	192200	195320	3.92293	494	192174	196535	8.42269	1987
4_2	786512	789073	.	65	.	-1	3.92293	-1	2182	0.00	0.16	786957	788991	3.92293	893	786512	789073	25.10610	1513
2R_21	21449138	21451418	.	34	.	-1	3.92021	-1	884	-0.00	0.08	21449633	21450069	4.08550	256	21449138	21451418	3.92021	1080
3L_1	23567441	23568329	.	34	.	-1	3.92021	-1	591	-0.00	0.08	23567518	23567913	6.86667	336	23567441	23568329	3.92021	427
3R_28	6116657	6117722	.	34	.	-1	3.92021	-1	123	-0.00	0.08	6116657	6117722	5.30368	262	6116707	6117393	3.92021	286
3L_4	1315371	1323479	.	34	.	-1	3.91893	-1	6501	-0.00	0.08	1315980	1323105	3.91893	1108	1315371	1323479	6.22674	4289
2L_2	1391658	1392729	.	34	.	-1	3.91872	-1	387	-0.00	0.08	1391763	1392723	3.91872	321	1391658	1392729	5.61243	378
X_1	1923887	1924672	.	65	.	-1	3.91872	-1	416	0.00	0.16	1923887	1924672	3.91872	250	1923903	1924612	21.36859	406
2L_1	10463653	10464811	.	34	.	-1	3.91569	-1	1066	-0.00	0.08	10464043	10464800	4.56350	413	10463653	10464811	3.91569	587
3L_1	600557	600970	.	34	.	-1	3.91569	-1	134	-0.00	0.08	600557	600930	5.14911	99	600599	600970	3.91569	127
2L_1	880408	881568	.	34	.	-1	3.91537	-1	683	-0.00	0.08	880408	881568	6.43619	655	881002	881512	3.91537	443
3L_1	12161266	12162038	.	34	.	-1	3.91458	-1	615	-0.00	0.08	12161317	12162038	3.91458	371	12161266	12161981	4.98860	607
2L_2	353444	357210	.	34	.	-1	3.91421	-1	2184	-0.00	0.08	353444	356374	3.91421	674	353458	357210	7.15213	1510
3L_1	819425	821066	.	34	.	-1	3.91421	-1	1112	-0.00	0.08	819837	820961	3.91421	404	819425	821066	4.76731	822
3L_1	24569425	24572490	.	34	.	-1	3.91421	-1	505	-0.00	0.08	24569537	24572427	3.91421	678	24569425	24572490	11.48187	1807
3L_4	201168	202306	.	34	.	-1	3.91421	-1	452	-0.00	0.08	201839	202157	3.91421	89	201168	202306	5.61566	455
4_2	1147812	1201370	.	65	.	-1	3.91421	-1	52017	0.00	0.16	1147844	1201342	3.91421	5321	1147812	1201370	16.02705	26275
2L_1	181884	193348	.	34	.	-1	3.91389	-1	6012	-0.00	0.08	182065	192929	3.91389	1950	181884	193348	7.73140	5493
2R_21	14832838	14833638	.	34	.	-1	3.91389	-1	575	-0.00	0.08	14832838	14833638	3.91389	434	14833276	14833591	6.77565	134
2R_21	16639721	16640514	.	34	.	-1	3.91175	-1	582	-0.00	0.08	16639721	16640514	5.85669	404	16639741	16640390	3.91175	374
X_1	19501064	19502904	.	34	.	-1	3.91175	-1	237	-0.00	0.08	19501064	19502445	5.72758	385	19501097	19502904	3.91175	1008
2R_21	4943023	4943790	.	69	.	-1	3.91122	-1	107	0.00	0.17	4943023	4943455	10.35613	115	4943039	4943790	3.91122	337
2L_1	570501	572570	.	34	.	-1	3.91053	-1	907	-0.00	0.08	570501	572570	3.91053	346	570534	572427	6.87027	654
3L_1	215744	220585	.	34	.	-1	3.91053	-1	1781	-0.00	0.08	216219	219103	3.91053	144	215744	220585	4.14293	2925
3R_28	20936889	20937651	.	34	.	-1	3.91053	-1	258	-0.00	0.08	20937176	20937651	3.91053	79	20936889	20937278	7.97473	150
2R_21	6706750	6707673	.	65	.	-1	3.90800	-1	327	0.00	0.16	6706750	6707383	18.24489	327	6706952	6707673	3.90800	346
3R_28	19920615	19921727	.	34	.	-1	3.90800	-1	435	-0.00	0.08	19920615	19921727	5.11065	442	19921286	19921622	3.90800	79
2L_1	18983760	18984624	.	34	.	-1	3.90722	-1	512	-0.00	0.08	18983760	18984617	7.18344	313	18983784	18984624	3.90722	277
X_1	19485406	19486715	.	34	.	-1	3.90722	-1	740	-0.00	0.08	19485406	19486561	5.61736	475	19486018	19486715	3.90722	297
2R_21	21292764	21295199	.	34	.	-1	3.90614	-1	1350	-0.00	0.08	21293085	21294617	7.23619	260	21292764	21295199	3.90614	1279
X_1	19759558	19760214	.	34	.	-1	3.90561	-1	146	-0.00	0.08	19759558	19760214	8.30103	151	19759615	19760026	3.90561	84
X_1	19688929	19689820	.	34	.	-1	3.90317	-1	431	-0.00	0.08	19688929	19689820	3.90317	442	19689195	19689800	6.92811	358
X_1	10862136	10862726	.	34	.	-1	3.90290	-1	420	-0.00	0.08	10862152	10862674	4.13915	248	10862136	10862726	3.90290	246
X_1	13629370	13630748	.	34	.	-1	3.90138	-1	467	-0.00	0.08	13629370	13629979	8.36412	292	13629396	13630748	3.90138	564
3L_1	242992	246424	.	34	.	-1	3.90131	-1	1791	-0.00	0.08	244246	245605	4.68821	523	242992	246424	3.90131	1846
2L_1	15937378	15938511	.	34	.	-1	3.89919	-1	801	-0.00	0.08	15937558	15938511	5.74595	382	15937378	15938295	3.89919	403
2R_21	17859859	17860556	.	34	.	-1	3.89789	-1	311	-0.00	0.08	17859859	17860556	4.00159	331	17860166	17860504	3.89789	187
3L_1	19066233	19067531	.	66	.	-1	3.89789	-1	703	0.00	0.16	19066233	19067531	14.68502	593	19066581	19067374	3.89789	474
3R_28	27862391	27868897	.	34	.	-1	3.89789	-1	4551	-0.00	0.08	27864882	27868639	4.00517	206	27862391	27868897	3.89789	3322
3R_28	19866307	19867131	.	34	.	-1	3.89764	-1	380	-0.00	0.08	19866579	19867131	3.89764	291	19866307	19867109	6.23412	230
3L_1	767937	768617	.	34	.	-1	3.89680	-1	240	-0.00	0.08	767958	768617	3.89680	325	767937	768377	10.89979	264
3L_1	14770551	14775765	.	34	.	-1	3.89505	-1	3858	-0.00	0.08	14770551	14775765	4.14891	1823	14770644	14775659	3.89505	2048
2L_1	2776050	2782372	.	34	.	-1	3.89446	-1	3247	-0.00	0.08	2776050	2782372	4.85121	2961	2776100	2782252	3.89446	1380
X_1	1233888	1237851	.	34	.	-1	3.89099	-1	2531	-0.00	0.08	1233888	1237851	4.41782	1423	1233922	1237831	3.89099	2015
2L_1	12060063	12063420	.	65	.	-1	3.89011	-1	1723	0.00	0.16	12060063	12063365	3.89011	1318	12060533	12063420	26.12715	1269
X_1	2073375	2074257	.	34	.	-1	3.88979	-1	310	-0.00	0.08	2073782	2074257	3.88979	77	2073375	2073810	6.89150	137
X_1	12669494	12670566	.	66	.	-1	3.88939	-1	616	0.00	0.16	12669744	12670277	13.34484	337	12669494	12670566	3.88939	400
X_1	9603007	9604268	.	34	.	-1	3.88890	-1	336	-0.00	0.08	9603007	9604268	3.88890	517	9603122	9604192	4.34574	524
3L_1	11564577	11565545	.	34	.	-1	3.88660	-1	233	-0.00	0.08	11564577	11565545	3.88660	492	11564579	11565026	15.19820	245
3L_1	34035	37944	.	34	.	-1	3.88656	-1	2423	-0.00	0.08	36347	37114	6.94704	113	34035	37944	3.88656	1711
X_1	11372620	11373511	.	66	.	-1	3.88656	-1	339	0.00	0.16	11372847	11373511	13.50086	114	11372620	11373334	3.88656	210
2R_21	9808205	9809263	.	34	.	-1	3.88418	-1	663	-0.00	0.08	9808211	9809112	8.59638	648	9808205	9809263	3.88418	540
2L_1	81762	113235	.	34	.	-1	3.88389	-1	14001	-0.00	0.08	81872	109965	3.88389	1220	81762	113235	4.72286	16500
X_1	497235	499035	.	34	.	-1	3.88389	-1	715	-0.00	0.08	497624	498474	3.88389	321	497235	499035	5.45792	605
X_1	6807187	6808106	.	34	.	-1	3.88389	-1	292	-0.00	0.08	6807187	6807774	3.88389	94	6807557	6808106	6.28615	120
3R_28	13563928	13565506	.	34	.	-1	3.88372	-1	739	-0.00	0.08	13564145	13565506	3.88372	640	13563928	13565164	7.37828	589
3R_28	5403194	5404421	.	34	.	-1	3.88370	-1	1070	-0.00	0.08	5403205	5404400	3.88370	639	5403194	5404421	4.21800	599
4_2	39899	55362	.	34	.	-1	3.88307	-1	4634	-0.00	0.08	40477	54879	3.88307	2084	39899	55362	8.30739	7954
3L_1	12542085	12542526	.	34	.	-1	3.88293	-1	93	-0.00	0.08	12542085	12542526	6.37355	92	12542099	12542525	3.88293	80
X_1	6681294	6681788	.	34	.	-1	3.88293	-1	101	-0.00	0.08	6681319	6681788	4.75240	86	6681294	6681708	3.88293	92
2R_21	13763407	13764380	.	34	.	-1	3.88240	-1	274	-0.00	0.08	13763560	13764380	6.02963	461	13763407	13764244	3.88240	116
2R_21	21338439	21341548	.	67	.	-1	3.88208	-1	1608	0.00	0.16	21339782	21340835	12.19604	385	21338439	21341548	3.88208	1292
2R_21	7479751	7481243	.	34	.	-1	3.88106	-1	688	-0.00	0.08	7479751	7481243	3.88106	650	7479776	7480611	7.62534	461
4_2	832993	836591	.	68	.	-1	3.87991	-1	2691	0.00	0.16	833870	836431	10.57472	959	832993	836591	3.87991	1782
3L_1	305309	309045	.	34	.	-1	3.87943	-1	1143	-0.00	0.08	305779	309045	3.87943	1195	305309	308786	6.29947	1843
3L_1	21416814	21418079	.	34	.	-1	3.87839	-1	391	-0.00	0.08	21416814	21418079	3.87839	622	21417087	21418067	6.19994	230
2L_1	2044992	2046776	.	34	.	-1	3.87585	-1	1167	-0.00	0.08	2045001	2046673	4.24189	792	2044992	2046776	3.87585	799
3R_28	11203781	11204717	.	34	.	-1	3.87495	-1	425	-0.00	0.08	11204446	11204717	3.87495	2	11203781	11204487	4.03136	183
3L_1	2631246	2632649	.	34	.	-1	3.87419	-1	472	-0.00	0.08	2631246	2632040	8.28508	488	2631246	2632649	3.87419	664
3L_1	18766353	18767120	.	34	.	-1	3.87350	-1	227	-0.00	0.08	18766653	18767120	3.87350	80	18766353	18767114	4.06644	74
X_1	2263934	2264482	.	34	.	-1	3.87348	-1	312	-0.00	0.08	2263934	2264482	4.99145	473	2263994	2264436	3.87348	91
2R_21	5561162	5562312	.	34	.	-1	3.87336	-1	740	-0.00	0.08	5561297	5562286	3.87336	511	5561162	5562312	4.25349	588
3R_28	17532012	17532978	.	34	.	-1	3.87336	-1	764	-0.00	0.08	17532012	17532953	3.87336	426	17532322	17532978	6.61338	245
3L_1	7373828	7374581	.	34	.	-1	3.87231	-1	155	-0.00	0.08	7373828	7374581	3.87231	406	7373872	7374558	7.75197	120
2R_21	7566466	7567378	.	34	.	-1	3.87051	-1	461	-0.00	0.08	7566589	7567378	3.87051	210	7566466	7567059	5.14953	286
2R_21	6817664	6819791	.	34	.	-1	3.87005	-1	1583	-0.00	0.08	6817664	6819791	6.05075	443	6817700	6819515	3.87005	842
3R_28	27593969	27594777	.	34	.	-1	3.86966	-1	630	-0.00	0.08	27594372	27594677	3.97392	150	27593969	27594777	3.86966	408
X_1	9112234	9113374	.	34	.	-1	3.86942	-1	862	-0.00	0.08	9112643	9113374	3.86942	258	9112234	9113230	6.62474	490
2R_21	19010452	19012036	.	34	.	-1	3.86793	-1	455	-0.00	0.08	19010452	19012036	6.13557	674	19010458	19011987	3.86793	713
2R_21	12192035	12193060	.	34	.	-1	3.86708	-1	687	-0.00	0.08	12192035	12192958	4.43885	674	12192629	12193060	3.86708	106
3R_28	12916098	12916831	.	34	.	-1	3.86661	-1	281	-0.00	0.08	12916433	12916831	3.86661	87	12916098	12916483	3.91070	140
2L_1	19200807	19201564	.	34	.	-1	3.86594	-1	381	-0.00	0.08	19200807	19201564	9.04169	448	19200896	19201340	3.86594	225
X_1	10742875	10743617	.	34	.	-1	3.86530	-1	376	-0.00	0.08	10742875	10743573	3.86530	311	10742899	10743617	5.99719	364
X_1	13621140	13621583	.	34	.	-1	3.86530	-1	266	-0.00	0.08	13621153	13621561	3.86530	235	13621140	13621583	5.92543	136
X_1	15818957	15820033	.	34	.	-1	3.86530	-1	520	-0.00	0.08	15818960	15819508	3.86530	200	15818957	15820033	4.48137	408
3L_1	619837	620674	.	34	.	-1	3.86506	-1	207	-0.00	0.08	619951	620492	3.86506	169	619837	620674	7.58046	392
3R_28	26346546	26347588	.	34	.	-1	3.86506	-1	479	-0.00	0.08	26346576	26347588	3.86506	482	26346546	26347393	10.53333	485
X_1	5882686	5883544	.	34	.	-1	3.86506	-1	625	-0.00	0.08	5882686	5883544	3.86506	258	5883206	5883537	4.54861	285
2L_1	5832871	5833354	.	34	.	-1	3.86328	-1	174	-0.00	0.08	5832943	5833354	7.45957	81	5832871	5833248	3.86328	158
2R_21	847045	847972	.	34	.	-1	3.86328	-1	354	-0.00	0.08	847568	847972	3.88389	73	847045	847911	3.86328	364
2R_21	2352788	2353631	.	67	.	-1	3.86328	-1	613	0.00	0.16	2353282	2353631	11.18378	129	2352788	2353602	3.86328	367
3L_1	1089116	1089565	.	34	.	-1	3.86328	-1	104	-0.00	0.08	1089125	1089407	3.88890	103	1089116	1089565	3.86328	235
2L_1	2784246	2784670	.	34	.	-1	3.86200	-1	106	-0.00	0.08	2784274	2784670	3.86200	159	2784246	2784573	4.81790	98
3L_1	682510	684580	.	34	.	-1	3.86171	-1	1121	-0.00	0.08	683126	684580	3.94436	743	682510	684539	3.86171	1059
X_1	1773747	1774487	.	34	.	-1	3.86166	-1	279	-0.00	0.08	1774069	1774487	5.19533	158	1773747	1774232	3.86166	78
3R_28	27909285	27918024	.	34	.	-1	3.86109	-1	4801	-0.00	0.08	27911794	27917487	3.86109	576	27909285	27918024	4.39641	4721
2R_21	8794301	8795095	.	34	.	-1	3.86076	-1	271	-0.00	0.08	8794667	8795095	3.86076	97	8794301	8794803	4.25189	80
3L_1	189045	193887	.	34	.	-1	3.86076	-1	2552	-0.00	0.08	189493	193235	3.86076	703	189045	193887	5.39119	2790
4_2	604934	605772	.	34	.	-1	3.86076	-1	427	-0.00	0.08	605449	605772	3.86076	72	604934	605532	7.35190	268
3R_28	20466734	20467490	.	34	.	-1	3.85805	-1	313	-0.00	0.08	20467071	20467490	3.85805	103	20466734	20467229	8.79812	186
2L_1	119475	133041	.	34	.	-1	3.85578	-1	4499	-0.00	0.08	119934	132433	3.85578	779	119475	133041	5.69353	6661
2L_1	1763018	1764017	.	34	.	-1	3.85477	-1	797	-0.00	0.08	1763018	1763911	3.85477	583	1763606	1764017	7.72086	147
3R_28	4512237	4513199	.	34	.	-1	3.85477	-1	354	-0.00	0.08	4512237	4513199	3.85477	408	4512242	4512944	3.87757	222
3R_28	17695667	17696368	.	34	.	-1	3.85477	-1	356	-0.00	0.08	17695667	17696362	3.85477	215	17695917	17696368	8.20280	108
2L_1	10300745	10301897	.	34	.	-1	3.85447	-1	639	-0.00	0.08	10300745	10301544	3.85447	268	10301482	10301897	4.60981	121
2R_21	21423672	21426924	.	34	.	-1	3.85447	-1	1208	-0.00	0.08	21423900	21426648	3.85447	132	21423672	21426924	9.71898	1781
3L_1	16863707	16864052	.	34	.	-1	3.85447	-1	107	-0.00	0.08	16863707	16864030	3.85447	78	16863709	16864052	7.33432	135
3L_10	367158	370318	.	34	.	-1	3.85447	-1	401	-0.00	0.08	367399	370009	3.85447	208	367158	370318	4.02049	1692
3R_28	22761477	22762590	.	34	.	-1	3.85447	-1	532	-0.00	0.08	22761865	22762590	3.85447	274	22761477	22762494	5.80719	741
X_1	520964	528767	.	34	.	-1	3.85447	-1	3449	-0.00	0.08	521370	528411	3.85447	3339	520964	528767	5.37583	4122
X_1	2123232	2125951	.	66	.	-1	3.85210	-1	1677	0.00	0.16	2123232	2125846	14.53602	1071	2123314	2125951	3.85210	1104
3R_28	24215650	24221177	.	34	.	-1	3.85063	-1	555	-0.00	0.08	24215807	24221167	5.80948	1244	24215650	24221177	3.85063	2639
2L_1	2228081	2228940	.	34	.	-1	3.84887	-1	147	-0.00	0.08	2228081	2228819	7.12624	368	2228115	2228940	3.84887	381
3L_1	1554730	1557022	.	34	.	-1	3.84627	-1	916	-0.00	0.08	1554943	1556611	6.25529	682	1554730	1557022	3.84627	430
3R_28	14275923	14276780	.	34	.	-1	3.84627	-1	506	-0.00	0.08	14276270	14276780	9.88098	257	14275923	14276775	3.84627	310
3R_28	27463793	27465057	.	34	.	-1	3.84627	-1	577	-0.00	0.08	27463793	27464828	3.96971	594	27463902	27465057	3.84627	496
3L_1	11425635	11426658	.	34	.	-1	3.84559	-1	435	-0.00	0.08	11425635	11426658	5.39240	554	11426175	11426585	3.84559	198
2L_1	10039495	10040639	.	34	.	-1	3.84371	-1	588	-0.00	0.08	10039655	10040639	3.84371	525	10039495	10039800	6.28615	44
X_1	9588482	9589225	.	34	.	-1	3.84354	-1	375	-0.00	0.08	9588508	9589225	3.84354	215	9588482	9589000	4.31982	224
2L_1	274727	275263	.	34	.	-1	3.84262	-1	193	-0.00	0.08	274873	275263	3.84262	79	274727	275259	7.15885	298
2L_2	1015043	1016445	.	34	.	-1	3.84262	-1	486	-0.00	0.08	1015043	1016162	3.84262	552	1015173	1016445	4.65539	622
2R_21	18929923	18930861	.	34	.	-1	3.84262	-1	468	-0.00	0.08	18929943	18930559	3.84262	269	18929923	18930861	4.69466	265
3L_1	204020	208043	.	34	.	-1	3.84262	-1	1176	-0.00	0.08	205110	206600	3.84262	170	204020	208043	4.18579	2301
3R_28	3759741	3760437	.	34	.	-1	3.84262	-1	369	-0.00	0.08	3760021	3760437	3.84262	93	3759741	3760135	5.11070	230
2L_1	9750503	9750919	.	34	.	-1	3.84147	-1	176	-0.00	0.08	9750646	9750917	5.44221	114	9750503	9750919	3.84147	95
3L_1	8199163	8200188	.	34	.	-1	3.84057	-1	591	-0.00	0.08	8199222	8200188	3.84057	526	8199163	8200150	6.93367	387
2R_21	2908824	2910311	.	34	.	-1	3.84022	-1	369	-0.00	0.08	2908824	2910311	6.65157	791	2908876	2910293	3.84022	250
2L_1	21261147	21261736	.	34	.	-1	3.84007	-1	253	-0.00	0.08	21261407	21261736	4.05222	156	21261147	21261669	3.84007	90
2R_21	19127299	19128099	.	34	.	-1	3.83821	-1	265	-0.00	0.08	19127299	19128099	3.83821	455	19127396	19127926	5.08134	303
3R_28	20510642	20511034	.	34	.	-1	3.83821	-1	215	-0.00	0.08	20510642	20510990	3.83821	158	20510751	20511034	9.82311	137
2L_1	21278142	21279218	.	34	.	-1	3.83229	-1	420	-0.00	0.08	21278142	21279218	3.87721	567	21278155	21278952	3.83229	397
4_2	607010	611753	.	34	.	-1	3.82959	-1	3615	-0.00	0.08	607056	611347	6.56704	533	607010	611753	3.82959	2556
2L_1	19195765	19198553	.	34	.	-1	3.82731	-1	2218	-0.00	0.08	19195765	19198549	4.00517	537	19196724	19198553	3.82731	943
2R_21	9731853	9734274	.	34	.	-1	3.82731	-1	857	-0.00	0.08	9731855	9733434	5.11748	699	9731853	9734274	3.82731	1138
2R_21	12884985	12886058	.	65	.	-1	3.82731	-1	448	0.00	0.16	12885218	12886058	20.21156	229	12884985	12886030	3.82731	256
2L_1	16383365	16384969	.	34	.	-1	3.82692	-1	449	-0.00	0.08	16383365	16384969	3.95499	198	16383711	16384634	3.82692	314
3R_28	19220800	19221361	.	34	.	-1	3.82609	-1	164	-0.00	0.08	19220818	19221170	7.32257	173	19220800	19221361	3.82609	267
2R_21	21205378	21207684	.	34	.	-1	3.82488	-1	1517	-0.00	0.08	21205648	21207638	9.86944	398	21205378	21207684	3.82488	918
2R_21	11623601	11624470	.	34	.	-1	3.82424	-1	806	-0.00	0.08	11623601	11624438	5.08331	810	11623662	11624470	3.82424	376
3R_28	26371726	26373256	.	34	.	-1	3.82397	-1	520	-0.00	0.08	26371726	26372117	4.27234	89	26372061	26373256	3.82397	587
2R_21	21411939	21413326	.	34	.	-1	3.82142	-1	493	-0.00	0.08	21411939	21412242	5.00369	224	21412214	21413326	3.82142	448
3L_1	19920481	19921247	.	34	.	-1	3.81996	-1	224	-0.00	0.08	19920481	19921247	11.09979	357	19920481	19921089	3.81996	282
2L_1	9500306	9500652	.	34	.	-1	3.81707	-1	151	-0.00	0.08	9500311	9500652	7.82001	205	9500306	9500619	3.81707	93
2L_1	3348867	3349514	.	34	.	-1	3.81276	-1	275	-0.00	0.08	3349169	3349514	4.41614	125	3348867	3349206	3.81276	148
3L_1	19323824	19327914	.	34	.	-1	3.81246	-1	1233	-0.00	0.08	19324000	19327894	4.54225	403	19323824	19327914	3.81246	1891
2R_21	2398768	2399182	.	34	.	-1	3.81059	-1	192	-0.00	0.08	2398768	2399035	5.82771	139	2398830	2399182	3.81059	155
3L_1	16063746	16065187	.	34	.	-1	3.81059	-1	195	-0.00	0.08	16063746	16065081	4.82534	678	16063786	16065187	3.81059	695
X_1	4119371	4119909	.	34	.	-1	3.80752	-1	280	-0.00	0.08	4119396	4119889	5.53667	257	4119371	4119909	3.80752	271
3R_28	24479452	24481552	.	34	.	-1	3.80528	-1	1056	-0.00	0.08	24479467	24481049	4.03109	754	24479452	24481552	3.80528	992
3R_28	10606793	10607767	.	34	.	-1	3.80499	-1	575	-0.00	0.08	10606793	10607634	3.89963	329	10607185	10607767	3.80499	199
2R_21	5569279	5569847	.	34	.	-1	3.80039	-1	186	-0.00	0.08	5569279	5569741	3.88417	173	5569280	5569847	3.80039	225
2L_1	232220	234580	.	34	.	-1	3.80011	-1	793	-0.00	0.08	232490	233292	7.90962	371	232220	234580	3.80011	1279
3R_28	19763162	19764919	.	34	.	-1	3.79860	-1	668	-0.00	0.08	19763162	19764919	4.08700	685	19763239	19764584	3.79860	616
2R_21	1375726	1376604	.	34	.	-1	3.79796	-1	264	-0.00	0.08	1376069	1376604	5.31608	90	1375726	1376405	3.79796	236
2R_21	11651322	11652894	.	34	.	-1	3.79796	-1	1073	-0.00	0.08	11651322	11652894	8.23154	696	11651435	11652335	3.79796	384
3R_28	19173671	19174873	.	34	.	-1	3.79796	-1	932	-0.00	0.08	19173671	19174873	6.16887	647	19174454	19174740	3.79796	92
3L_1	19579653	19582361	.	34	.	-1	3.79689	-1	1779	-0.00	0.08	19579687	19582361	6.66199	1637	19579653	19582307	3.79689	468
X_1	21322844	21323935	.	34	.	-1	3.79689	-1	703	-0.00	0.08	21322881	21323935	4.98001	651	21322844	21323765	3.79689	372
2R_21	18037487	18039644	.	34	.	-1	3.79671	-1	1627	-0.00	0.08	18037501	18039289	4.35137	454	18037487	18039644	3.79671	820
3R_28	6469463	6469888	.	34	.	-1	3.79671	-1	161	-0.00	0.08	6469463	6469888	7.30029	128	6469464	6469752	3.79671	172
2L_1	2882167	2883174	.	34	.	-1	3.79423	-1	652	-0.00	0.08	2882167	2883174	8.06813	554	2882213	2882720	3.79423	219
2R_21	16966037	16967046	.	34	.	-1	3.79228	-1	138	-0.00	0.08	16966083	16967046	4.90613	292	16966037	16966352	3.79228	101
X_1	9250577	9251000	.	34	.	-1	3.79228	-1	200	-0.00	0.08	9250586	9251000	7.11074	297	9250577	9251000	3.79228	94
X_1	1880573	1882148	.	34	.	-1	3.79066	-1	556	-0.00	0.08	1880574	1882148	4.29742	675	1880573	1882145	3.79066	685
3L_1	19019947	19020531	.	34	.	-1	3.78920	-1	272	-0.00	0.08	19019947	19020342	5.81832	72	19019968	19020531	3.78920	265
3L_1	22383769	22385031	.	34	.	-1	3.78868	-1	358	-0.00	0.08	22383769	22385031	7.25512	799	22383861	22384861	3.78868	490
2R_21	9244234	9247397	.	34	.	-1	3.78797	-1	2121	-0.00	0.08	9244353	9247397	12.43160	1594	9244234	9247093	3.78797	514
2R_21	12487655	12489865	.	34	.	-1	3.78797	-1	1743	-0.00	0.08	12487655	12489613	6.71027	1017	12487835	12489865	3.78797	345
2R_21	21198728	21200389	.	34	.	-1	3.78797	-1	1229	-0.00	0.08	21199371	21200255	4.70825	501	21198728	21200389	3.78797	724
2L_1	499807	501973	.	34	.	-1	3.78787	-1	497	-0.00	0.08	499813	500154	4.02791	88	499807	501973	3.78787	1025
2R_21	18567044	18567665	.	34	.	-1	3.78518	-1	192	-0.00	0.08	18567098	18567665	5.67591	323	18567044	18567627	3.78518	96
3L_1	19319454	19321764	.	34	.	-1	3.78357	-1	1077	-0.00	0.08	19319454	19321237	5.02780	812	19319512	19321764	3.78357	398
2R_21	9445083	9446124	.	34	.	-1	3.78336	-1	546	-0.00	0.08	9445350	9445998	7.29974	108	9445083	9446124	3.78336	395
2R_21	21443076	21444665	.	34	.	-1	3.77656	-1	762	-0.00	0.08	21443714	21444647	4.50632	348	21443076	21444665	3.77656	882
X_1	625635	627376	.	34	.	-1	3.77548	-1	906	-0.00	0.08	626100	627275	4.00369	479	625635	627376	3.77548	901
2L_1	7575325	7576107	.	65	.	-1	3.77510	-1	357	0.00	0.16	7575342	7576063	14.44102	336	7575325	7576107	3.77510	371
2R_21	21403522	21405532	.	34	.	-1	3.77510	-1	1195	-0.00	0.08	21405178	21405532	4.87520	100	21403522	21405524	3.77510	1020
3R_28	25925902	25927322	.	34	.	-1	3.77510	-1	1094	-0.00	0.08	25926395	25927307	4.45128	337	25925902	25927322	3.77510	591
2L_1	6351857	6352565	.	34	.	-1	3.77467	-1	165	-0.00	0.08	6351857	6352420	6.74863	303	6351904	6352565	3.77467	247
Contig135	374175	374696	.	34	.	-1	3.77467	-1	294	-0.00	0.08	374175	374696	7.54982	77	374216	374696	3.77467	275
3R_28	8133371	8133782	.	65	.	-1	3.77206	-1	223	0.00	0.16	8133371	8133762	18.22466	215	8133472	8133782	3.77206	158
2L_1	7165059	7165463	.	34	.	-1	3.76599	-1	175	-0.00	0.08	7165163	7165463	5.99158	132	7165059	7165416	3.76599	115
2L_1	12535440	12536480	.	34	.	-1	3.76599	-1	544	-0.00	0.08	12536096	12536480	4.28990	349	12535440	12536242	3.76599	270
2R_21	1397362	1398623	.	34	.	-1	3.76599	-1	997	-0.00	0.08	1397881	1398217	4.88513	280	1397362	1398623	3.76599	520
3L_10	1004998	1006425	.	34	.	-1	3.76599	-1	532	-0.00	0.08	1005058	1006159	3.94114	507	1004998	1006425	3.76599	674
3R_28	11524182	11524680	.	34	.	-1	3.76599	-1	87	-0.00	0.08	11524182	11524680	5.19533	72	11524197	11524633	3.76599	87
4_2	177759	182172	.	34	.	-1	3.76599	-1	2714	-0.00	0.08	179081	182116	5.24686	1384	177759	182172	3.76599	2085
4_2	184661	187697	.	34	.	-1	3.76599	-1	1168	-0.00	0.08	186665	187129	3.86530	76	184661	187697	3.76599	1996
4_2	466136	468403	.	34	.	-1	3.76599	-1	1120	-0.00	0.08	466301	468357	5.58006	1346	466136	468403	3.76599	1087
4_2	669194	671518	.	34	.	-1	3.76599	-1	1995	-0.00	0.08	670003	671518	5.66076	862	669194	671515	3.76599	1128
4_2	955845	965370	.	34	.	-1	3.76599	-1	3828	-0.00	0.08	956811	964095	3.91421	1793	955845	965370	3.76599	5037
4_2	1044828	1070139	.	34	.	-1	3.76599	-1	17421	-0.00	0.08	1048649	1067606	5.19533	1021	1044828	1070139	3.76599	12496
4_2	1102554	1103411	.	34	.	-1	3.76599	-1	540	-0.00	0.08	1102719	1103051	5.19533	244	1102554	1103411	3.76599	401
X_1	274583	288892	.	34	.	-1	3.76599	-1	6002	-0.00	0.08	275853	283382	4.88513	1271	274583	288892	3.76599	7217
X_1	312346	317532	.	34	.	-1	3.76599	-1	3958	-0.00	0.08	315771	317410	4.00517	506	312346	317532	3.76599	2494
X_1	354904	358074	.	34	.	-1	3.76599	-1	1502	-0.00	0.08	354940	357993	7.58895	488	354904	358074	3.76599	1520
X_1	547477	548017	.	34	.	-1	3.76599	-1	225	-0.00	0.08	547747	548017	4.34483	85	547477	547916	3.76599	95
X_1	693771	695986	.	34	.	-1	3.76599	-1	603	-0.00	0.08	694402	695060	6.06620	216	693771	695986	3.76599	1188
X_1	1027611	1028299	.	34	.	-1	3.76599	-1	291	-0.00	0.08	1027970	1028299	8.16764	141	1027611	1028139	3.76599	83
X_1	1518667	1519108	.	34	.	-1	3.76599	-1	220	-0.00	0.08	1518786	1519108	6.51680	244	1518667	1519089	3.76599	77
X_1	3844113	3844813	.	34	.	-1	3.76599	-1	307	-0.00	0.08	3844456	3844813	6.86667	160	3844113	3844527	3.76599	112
X_1	15801591	15802390	.	34	.	-1	3.76599	-1	596	-0.00	0.08	15801591	15802390	5.84020	417	15801767	15802385	3.76599	254
2R_21	799164	800843	.	34	.	-1	3.76532	-1	1253	-0.00	0.08	800150	800684	4.69540	93	799164	800843	3.76532	920
3R_28	10572147	10572638	.	34	.	-1	3.76532	-1	319	-0.00	0.08	10572256	10572602	5.56322	163	10572147	10572638	3.76532	229
X_1	10215276	10216024	.	34	.	-1	3.76532	-1	264	-0.00	0.08	10215323	10216024	4.99794	99	10215276	10216012	3.76532	231
3L_1	696857	698870	.	34	.	-1	3.76299	-1	1140	-0.00	0.08	697059	698870	8.74155	268	696857	698870	3.76299	1171
3L_1	8073017	8073651	.	34	.	-1	3.76061	-1	214	-0.00	0.08	8073052	8073646	4.37403	315	8073017	8073651	3.76061	78
2L_1	18742607	18743287	.	34	.	-1	3.76038	-1	217	-0.00	0.08	18742833	18743287	8.80335	116	18742607	18743071	3.76038	92
3L_1	492162	493572	.	65	.	-1	3.76038	-1	569	0.00	0.16	492579	492901	21.11287	145	492162	493572	3.76038	618
3L_1	6120455	6121048	.	34	.	-1	3.75949	-1	237	-0.00	0.08	6120455	6121048	6.86807	345	6120512	6120847	3.75949	251
2R_21	19903982	19905607	.	34	.	-1	3.75442	-1	1264	-0.00	0.08	19903982	19905607	6.86807	829	19904233	19905424	3.75442	452
2R_21	9514336	9517347	.	34	.	-1	3.75361	-1	1000	-0.00	0.08	9514336	9517347	4.76714	680	9514670	9516563	3.75361	887
3R_28	5895121	5895518	.	34	.	-1	3.75254	-1	254	-0.00	0.08	5895121	5895509	4.85932	208	5895129	5895518	3.75254	292
3R_28	14137887	14138805	.	34	.	-1	3.75184	-1	338	-0.00	0.08	14138126	14138805	8.00208	335	14137887	14138726	3.75184	411
2R_21	1077051	1077982	.	34	.	-1	3.74909	-1	810	-0.00	0.08	1077078	1077982	4.65657	573	1077051	1077972	3.74909	370
2R_21	13869967	13870702	.	34	.	-1	3.74909	-1	391	-0.00	0.08	13869967	13870684	3.92791	230	13869968	13870702	3.74909	389
2L_1	5267103	5268572	.	34	.	-1	3.74876	-1	1117	-0.00	0.08	5267103	5268536	6.61004	810	5267885	5268572	3.74876	298
3L_1	3188549	3189281	.	34	.	-1	3.74876	-1	587	-0.00	0.08	3188770	3189255	11.83725	349	3188549	3189281	3.74876	358
3R_28	8278320	8279073	.	34	.	-1	3.74876	-1	412	-0.00	0.08	8278602	8279073	11.28633	130	8278320	8278857	3.74876	249
3R_28	24231028	24232267	.	34	.	-1	3.74722	-1	722	-0.00	0.08	24231028	24232267	3.95589	251	24231561	24232248	3.74722	344
4_2	506331	508662	.	34	.	-1	3.74613	-1	1281	-0.00	0.08	506332	508662	4.13221	1109	506331	508660	3.74613	1078
2R_21	5228870	5229976	.	34	.	-1	3.74379	-1	293	-0.00	0.08	5229174	5229976	3.91756	355	5228870	5229321	3.74379	96
2R_21	3765317	3768325	.	34	.	-1	3.74362	-1	2022	-0.00	0.08	3765317	3768325	3.86670	705	3766351	3768029	3.74362	254
2L_1	1196816	1198500	.	34	.	-1	3.74313	-1	1050	-0.00	0.08	1197339	1198192	5.92299	371	1196816	1198500	3.74313	763
2L_1	3399203	3399921	.	34	.	-1	3.74313	-1	356	-0.00	0.08	3399203	3399557	11.51708	177	3399342	3399921	3.74313	263
3L_1	185159	188324	.	34	.	-1	3.74313	-1	1037	-0.00	0.08	185159	187608	6.75476	1000	185163	188324	3.74313	1286
3L_1	21862656	21863874	.	34	.	-1	3.74313	-1	729	-0.00	0.08	21862656	21863517	5.87436	406	21863251	21863874	3.74313	306
3L_1	15843420	15844481	.	34	.	-1	3.74211	-1	315	-0.00	0.08	15843420	15844278	5.60538	461	15843502	15844481	3.74211	378
2L_2	1732837	1733850	.	34	.	-1	3.74098	-1	741	-0.00	0.08	1732837	1733850	11.98965	564	1733002	1733783	3.74098	479
3L_1	18977560	18979495	.	34	.	-1	3.74076	-1	923	-0.00	0.08	18977560	18977836	8.19878	128	18977641	18979495	3.74076	918
X_1	6988015	6991252	.	34	.	-1	3.74076	-1	1406	-0.00	0.08	6988040	6991252	3.85447	1569	6988015	6991048	3.74076	740
4_2	1084502	1090088	.	34	.	-1	3.74066	-1	1261	-0.00	0.08	1085439	1090050	5.60095	201	1084502	1090088	3.74066	2888
2R_21	16646844	16647614	.	34	.	-1	3.73897	-1	305	-0.00	0.08	16646880	16647614	10.49369	454	16646844	16647448	3.73897	120
2R_21	8459446	8460123	.	34	.	-1	3.73835	-1	399	-0.00	0.08	8459720	8460103	3.84262	123	8459446	8460123	3.73835	277
3L_1	9865359	9868313	.	34	.	-1	3.73501	-1	975	-0.00	0.08	9865468	9868313	4.26883	1353	9865359	9867998	3.73501	648
3R_28	7740367	7740791	.	34	.	-1	3.73476	-1	147	-0.00	0.08	7740367	7740791	4.96364	78	7740431	7740771	3.73476	153
3L_1	3391183	3391950	.	34	.	-1	3.73435	-1	519	-0.00	0.08	3391201	3391950	5.42604	306	3391183	3391897	3.73435	308
3L_1	601465	602333	.	34	.	-1	3.72565	-1	171	-0.00	0.08	601470	602333	4.05583	267	601465	602132	3.72565	302
3L_1	21000587	21002471	.	34	.	-1	3.72293	-1	621	-0.00	0.08	21000843	21002430	6.12452	723	21000587	21002471	3.72293	386
3R_28	26376576	26377557	.	34	.	-1	3.72293	-1	503	-0.00	0.08	26376604	26377280	4.77127	179	26376576	26377557	3.72293	393
3L_1	20613607	20614164	.	34	.	-1	3.72251	-1	211	-0.00	0.08	20613607	20614026	6.21297	88	20613807	20614164	3.72251	134
X_9	31421	31990	.	34	.	-1	3.72251	-1	101	-0.00	0.08	31421	31772	6.69883	73	31467	31990	3.72251	311
2R_21	9156191	9156988	.	34	.	-1	3.72247	-1	343	-0.00	0.08	9156417	9156694	13.17763	125	9156191	9156988	3.72247	335
2R_21	7090397	7091037	.	34	.	-1	3.71262	-1	205	-0.00	0.08	7090397	7090842	4.90312	218	7090474	7091037	3.71262	254
2L_1	10311335	10311986	.	34	.	-1	3.71072	-1	124	-0.00	0.08	10311335	10311975	4.89202	285	10311369	10311986	3.71072	97
3L_1	15833714	15834537	.	34	.	-1	3.70740	-1	516	-0.00	0.08	15834130	15834537	4.02002	95	15833714	15834320	3.70740	319
3R_28	5281034	5281841	.	34	.	-1	3.70740	-1	318	-0.00	0.08	5281034	5281665	7.87500	169	5281115	5281841	3.70740	253
3R_28	26369063	26371364	.	34	.	-1	3.70740	-1	471	-0.00	0.08	26369306	26371364	4.58791	592	26369063	26371193	3.70740	496
2R_21	15591495	15591909	.	34	.	-1	3.70646	-1	198	-0.00	0.08	15591534	15591909	4.79929	274	15591495	15591909	3.70646	84
3L_1	625824	628009	.	34	.	-1	3.70646	-1	1157	-0.00	0.08	625824	627554	19.35954	963	625885	628009	3.70646	1084
3R_28	13574069	13575346	.	34	.	-1	3.70646	-1	916	-0.00	0.08	13574069	13575346	7.17487	498	13574221	13575280	3.70646	512
4_2	350858	352665	.	34	.	-1	3.70613	-1	1398	-0.00	0.08	352110	352463	5.99158	118	350858	352665	3.70613	808
3L_1	741181	742072	.	34	.	-1	3.70536	-1	368	-0.00	0.08	741496	742072	3.89963	200	741181	741649	3.70536	86
X_1	10329123	10329706	.	34	.	-1	3.70536	-1	364	-0.00	0.08	10329123	10329706	4.28643	319	10329305	10329661	3.70536	84
2L_1	133423	141466	.	34	.	-1	3.70330	-1	4277	-0.00	0.08	134321	139204	7.29103	1710	133423	141466	3.70330	4377
3L_1	1233867	1234929	.	34	.	-1	3.70330	-1	708	-0.00	0.08	1233913	1234925	9.22810	524	1233867	1234929	3.70330	400
2L_1	2187833	2192296	.	34	.	-1	3.70324	-1	2685	-0.00	0.08	2187855	2192296	7.42647	2338	2187833	2192078	3.70324	984
2R_21	12497836	12498494	.	34	.	-1	3.70172	-1	450	-0.00	0.08	12498109	12498476	8.77309	129	12497836	12498494	3.70172	291
3R_28	25094881	25095969	.	34	.	-1	3.70007	-1	595	-0.00	0.08	25094881	25095969	10.86615	627	25094896	25095943	3.70007	317
2R_21	14124532	14125352	.	34	.	-1	3.69992	-1	280	-0.00	0.08	14124532	14125352	5.42219	199	14124708	14125110	3.69992	180
2R_21	9158595	9159709	.	34	.	-1	3.69939	-1	161	-0.00	0.08	9158595	9159166	5.99391	106	9158731	9159709	3.69939	343
2R_21	20174872	20175849	.	34	.	-1	3.69939	-1	347	-0.00	0.08	20174872	20175849	4.64502	632	20174959	20175512	3.69939	314
