# Supplementary material for: The nanoCUT&RUN technique visualizes telomeric chromatin in Drosophila
Source: PLoS Genet. 2022 Sep 1;18(9):e1010351. doi: 10.1371/journal.pgen.1010351 (PMC9473618; doi:10.1371/journal.pgen.1010351)
Supplement: S6 Table — IDR output table based on MACS2 peak calling, for HOAP protein between the biological replicates. The score column represents the scaled IDR value and is used for IDR cutoff, peaks with IDR<0.05 have score>540. (CSV) [file pgen.1010351.s016.csv]

chromosome	start	end	name	score	strand	signal_value	p-value	q-value	summit	localIDR	globalIDR	rep1_chromStart	rep1_chromEnd	rep1_signalValue	rep1_summit	rep2_chromStart	rep2_chromEnd	rep2_signalValue	rep2_summit
Y_scaffold4	15632	18464	.	1000	.	-1	3505.38184	-1	2060	3.37	3.37	15632	18464	4601.33301	1532	15633	18464	3505.38184	1444
2R_21	21602377	21603043	.	1000	.	-1	2805.81079	-1	315	3.09	3.19	21602377	21603043	4836.95459	315	21602379	21603020	2805.81079	314
X_1	57715	59881	.	1000	.	-1	1580.68152	-1	1135	3.25	3.30	57715	59881	3106.61328	1073	57722	59845	1580.68152	1131
2L_1	7004	7569	.	1000	.	-1	1534.51086	-1	281	3.18	3.26	7004	7569	2148.82935	281	7016	7552	1534.51086	270
Y_scaffold4	23064	23507	.	1000	.	-1	1417.30798	-1	290	3.10	3.21	23064	23507	1862.43518	290	23064	23507	1417.30798	290
X_1	113885	116423	.	1000	.	-1	1318.80298	-1	1971	3.05	3.16	113885	116423	2081.97046	1446	114042	116421	1318.80298	1339
Y_scaffold4	1336282	1337967	.	1000	.	-1	417.61038	-1	300	2.90	3.11	1336282	1337967	611.91931	960	1336282	1337963	417.61038	962
2R_21	21607852	21608629	.	1000	.	-1	337.41922	-1	319	2.84	3.07	21607855	21608629	793.27155	312	21607852	21608547	337.41922	323
Y_scaffold4	1263537	1265307	.	1000	.	-1	301.16357	-1	576	2.74	3.02	1263537	1265307	734.45099	830	1263543	1265276	301.16357	823
2R_21	21628396	21629440	.	1000	.	-1	261.55573	-1	378	2.59	2.86	21628396	21629440	261.55573	631	21628397	21629439	855.99890	375
2R_21	21663164	21663685	.	1000	.	-1	235.19202	-1	261	2.71	2.97	21663164	21663685	618.86218	264	21663169	21663656	235.19202	254
4_2	1303520	1304379	.	1000	.	-1	218.85535	-1	602	2.71	2.94	1303520	1304379	393.42761	457	1303578	1304346	218.85535	401
3L_1	6255	10746	.	1000	.	-1	177.13531	-1	2768	2.68	2.91	6255	10746	318.70145	2393	6327	10746	177.13531	2336
2R_21	21606352	21606773	.	1000	.	-1	165.17142	-1	273	2.64	2.89	21606352	21606773	247.99445	272	21606367	21606767	165.17142	259
2R_21	21635171	21635515	.	1000	.	-1	104.99429	-1	132	2.57	2.83	21635171	21635515	266.11551	131	21635186	21635481	104.99429	119
Y_scaffold4	1244641	1245153	.	1000	.	-1	103.45958	-1	244	2.55	2.81	1244641	1245153	242.69507	247	1244685	1245134	103.45958	197
2L_1	47691	49783	.	1000	.	-1	102.13597	-1	523	2.44	2.75	47691	49783	278.75443	934	47716	49780	102.13597	873
Y_scaffold4	106633	107551	.	1000	.	-1	87.26797	-1	244	2.49	2.78	106633	107551	210.58459	469	106685	107462	87.26797	409
2R_21	1359341	1363498	.	1000	.	-1	78.40321	-1	2187	2.39	2.72	1359341	1363498	112.75613	1963	1359347	1363494	78.40321	2046
X_1	107244	109740	.	1000	.	-1	75.90197	-1	1200	2.36	2.70	107244	109740	193.89604	1164	107260	109727	75.90197	1144
Y_Contig104	23392	23800	.	1000	.	-1	73.94532	-1	223	2.33	2.67	23392	23800	136.03325	224	23410	23787	73.94532	204
Contig149	34324	34820	.	1000	.	-1	65.42476	-1	230	2.30	2.64	34326	34820	78.75970	232	34324	34799	65.42476	226
Contig145	80177	80672	.	1000	.	-1	56.74240	-1	159	2.26	2.62	80212	80672	63.96763	130	80177	80645	56.74240	153
X_1	61380	62540	.	1000	.	-1	54.81946	-1	863	2.24	2.57	61380	62540	114.45631	541	61386	62523	54.81946	239
Y_Contig29	53913	54317	.	1000	.	-1	50.11791	-1	177	2.22	2.55	53913	54317	110.81087	174	53948	54284	50.11791	145
dmel_mitochondrion_genome	14065	14586	.	1000	.	-1	49.60728	-1	408	2.25	2.59	14071	14580	49.60728	256	14065	14586	81.54897	259
X_1	63242	64053	.	1000	.	-1	44.79806	-1	192	2.03	2.47	63242	64053	210.58459	397	63243	64030	44.79806	381
Contig145	71118	71384	.	1000	.	-1	37.95942	-1	143	2.13	2.53	71118	71384	44.31504	148	71118	71383	37.95942	139
Contig21	152264	152653	.	1000	.	-1	36.82381	-1	200	2.11	2.50	152264	152647	38.48605	199	152289	152653	36.82381	176
X_1	4934208	4934965	.	992	.	-1	36.12363	-1	554	1.92	2.39	4934208	4934965	115.37276	553	4934258	4934927	36.12363	505
Contig96	17871	18246	.	1000	.	-1	33.70635	-1	160	2.03	2.45	17879	18246	64.02248	167	17871	18139	33.70635	146
2R_21	21623430	21624556	.	116	.	-1	28.43711	-1	759	0.00	0.28	21623430	21624556	28.43711	444	21623841	21624542	3092.03296	351
Y_scaffold4	123343	123737	.	1000	.	-1	26.79299	-1	202	1.94	2.42	123343	123737	84.57851	215	123360	123683	26.79299	173
Contig145	90190	90640	.	979	.	-1	24.82015	-1	282	1.86	2.36	90190	90640	29.99205	294	90245	90617	24.82015	216
dmel_mitochondrion_genome	12743	13442	.	278	.	-1	23.47438	-1	149	0.03	0.67	12821	13370	23.47438	74	12743	13442	304.15732	349
3L_10	303377	304539	.	967	.	-1	22.83570	-1	932	1.83	2.33	303385	304496	29.88869	640	303377	304539	22.83570	637
2L_1	10222	11116	.	937	.	-1	21.72647	-1	311	1.67	2.26	10222	11116	27.74515	583	10223	11086	21.72647	306
2L_1	5934570	5934825	.	708	.	-1	20.39893	-1	133	0.98	1.71	5934571	5934823	20.39893	135	5934570	5934825	26.56598	131
3L_1	24451363	24451735	.	952	.	-1	20.14128	-1	199	1.74	2.29	24451363	24451702	35.23824	169	24451429	24451735	20.14128	163
3L_4	1216467	1217459	.	921	.	-1	19.19285	-1	560	1.61	2.22	1216467	1216984	24.94837	253	1216469	1217459	19.19285	535
2L_1	16919071	16919700	.	651	.	-1	18.98577	-1	202	0.82	1.57	16919088	16919620	18.98577	197	16919071	16919700	26.28324	191
Y_scaffold4	108640	108981	.	866	.	-1	18.44285	-1	161	1.41	2.09	108640	108981	20.53337	160	108667	108928	18.44285	136
X_1	111519	113292	.	129	.	-1	17.93667	-1	372	0.00	0.31	111519	113292	17.93667	1031	111538	112774	504.22745	666
dmel_mitochondrion_genome	10508	11558	.	256	.	-1	17.74542	-1	828	0.02	0.62	10556	11558	17.74542	459	10508	11486	85.46053	541
Contig5	294530	295231	.	742	.	-1	17.30915	-1	282	1.08	1.79	294530	295231	18.21812	294	294537	295221	17.30915	264
3L_1	735563	735853	.	830	.	-1	17.20205	-1	146	1.30	2.00	735566	735853	38.39442	145	735563	735851	17.20205	144
3R_28	784870	785214	.	884	.	-1	17.02464	-1	203	1.44	2.13	784872	785214	21.09830	208	784870	785214	17.02464	196
3R_28	26485295	26485577	.	903	.	-1	16.80512	-1	141	1.53	2.18	26485295	26485566	27.99855	134	26485322	26485577	16.80512	121
Contig21	187578	188416	.	848	.	-1	16.79770	-1	175	1.38	2.04	187578	188416	20.53337	416	187605	188399	16.79770	389
4_2	1273437	1274716	.	775	.	-1	16.71810	-1	305	1.18	1.87	1273437	1274716	34.39022	597	1273473	1274399	16.71810	413
X3X4_6_D1712_2	53732	54071	.	792	.	-1	15.29328	-1	133	1.19	1.91	53732	54071	32.88183	125	53764	54012	15.29328	109
2R_21	19690747	19691261	.	725	.	-1	14.95072	-1	385	1.02	1.75	19690911	19691261	33.36106	218	19690747	19691249	14.95072	388
2R_21	20393101	20393449	.	810	.	-1	14.89855	-1	175	1.23	1.95	20393101	20393444	18.51017	152	20393102	20393449	14.89855	197
Y_scaffold4	125673	126230	.	759	.	-1	14.69093	-1	220	1.14	1.83	125673	126230	29.63699	193	125763	126179	14.69093	157
2L_1	6947007	6947345	.	633	.	-1	14.09291	-1	132	0.74	1.52	6947012	6947339	15.58605	141	6947007	6947345	14.09291	119
Y_scaffold4	121769	122775	.	354	.	-1	14.05567	-1	270	0.12	0.85	121769	122775	14.05567	544	121839	122730	16.79770	417
4_2	1282091	1284227	.	611	.	-1	13.60465	-1	1435	0.62	1.47	1282091	1284227	30.49048	969	1282689	1284210	13.60465	451
2R_21	21642850	21643568	.	470	.	-1	13.17910	-1	185	0.30	1.13	21642850	21643568	35.23824	399	21642895	21643554	13.17910	362
X_1	246257	248073	.	439	.	-1	12.68868	-1	608	0.28	1.06	246257	248073	31.46794	816	246545	247422	12.68868	540
3R_28	25003323	25003672	.	454	.	-1	12.40608	-1	189	0.29	1.09	25003368	25003672	13.44435	168	25003323	25003670	12.40608	166
2R_21	930165	931168	.	332	.	-1	12.25055	-1	285	0.11	0.80	930165	931168	12.25055	298	930317	930634	12.68868	120
X_1	566726	568323	.	688	.	-1	12.20519	-1	601	0.86	1.66	566726	568323	17.43268	619	566737	567770	12.20519	416
3R_28	27904701	27905964	.	668	.	-1	12.12565	-1	566	0.83	1.61	27904701	27905964	17.61339	597	27904840	27905566	12.12565	600
X_1	563348	564910	.	587	.	-1	11.72875	-1	1353	0.53	1.41	563348	564910	14.05567	847	564410	564822	11.72875	290
3R_28	10599040	10599358	.	566	.	-1	11.62775	-1	151	0.52	1.36	10599040	10599351	13.99167	128	10599073	10599358	11.62775	141
2R_21	14298548	14299627	.	243	.	-1	11.54973	-1	467	0.01	0.59	14298548	14299603	11.54973	550	14298630	14299627	13.75773	446
3R_28	27288526	27289467	.	544	.	-1	11.42517	-1	211	0.44	1.31	27288526	27289467	13.57817	389	27288541	27289207	11.42517	376
X_1	206114	206808	.	156	.	-1	11.25946	-1	157	0.00	0.38	206114	206808	45.25375	154	206156	206520	11.25946	118
3L_1	668463	669257	.	250	.	-1	11.00983	-1	394	0.02	0.60	668463	669231	11.00983	424	668502	669257	13.01245	326
3R_28	27700709	27701796	.	525	.	-1	10.94842	-1	456	0.43	1.26	27700775	27701796	13.50461	615	27700709	27701097	10.94842	199
3L_4	1525000	1525378	.	489	.	-1	10.79744	-1	159	0.37	1.18	1525011	1525378	13.14134	177	1525000	1525360	10.79744	131
2R_21	20510826	20512607	.	322	.	-1	10.64943	-1	1025	0.09	0.78	20510826	20512607	10.64943	800	20510949	20512050	10.72479	484
2L_1	18878882	18879317	.	203	.	-1	10.61691	-1	381	0.01	0.49	18878927	18879317	10.61691	333	18878882	18879317	12.74923	385
3L_1	160942	161838	.	506	.	-1	10.46344	-1	314	0.40	1.22	160942	161838	15.01485	453	161001	161336	10.46344	274
Y_scaffold4	157348	158135	.	424	.	-1	10.34282	-1	402	0.24	1.02	157348	158135	15.95254	500	157425	157817	10.34282	228
X_1	936380	936914	.	366	.	-1	10.00517	-1	251	0.13	0.88	936386	936913	16.97585	250	936380	936914	10.00517	277
2R_21	16320374	16320683	.	393	.	-1	9.97825	-1	142	0.15	0.95	16320378	16320683	10.79774	160	16320374	16320654	9.97825	121
Contig119	67851	69061	.	313	.	-1	9.89571	-1	1044	0.09	0.75	67851	69061	16.88661	749	68254	69056	9.89571	387
dmel_mitochondrion_genome	11968	12521	.	86	.	-1	9.84701	-1	322	0.00	0.21	11989	12521	9.84701	309	11968	12416	147.31039	314
X3X4_6_D1712_2	51478	52331	.	232	.	-1	9.83726	-1	745	0.01	0.56	51489	52314	9.83726	508	51478	52331	11.24389	519
Contig21	183922	184665	.	109	.	-1	9.72591	-1	524	0.00	0.26	183922	184665	9.72591	323	184271	184623	22.73591	175
3R_28	25926662	25927326	.	409	.	-1	9.64611	-1	464	0.20	0.99	25926677	25927312	12.16281	210	25926662	25927326	9.64611	343
3L_1	1555448	1556100	.	154	.	-1	9.63150	-1	175	0.00	0.37	1555448	1556100	21.93936	191	1555456	1555736	9.63150	151
Contig145	81323	81736	.	237	.	-1	9.58358	-1	194	0.01	0.57	81323	81736	9.58358	197	81325	81643	10.46707	189
3L_1	170513	171763	.	114	.	-1	9.54272	-1	564	0.00	0.28	170513	171763	35.34985	563	170674	171530	9.54272	539
3R_28	27492080	27492758	.	101	.	-1	9.35460	-1	537	0.00	0.24	27492080	27492758	9.35460	331	27492478	27492752	20.20312	139
2R_21	20386724	20387839	.	295	.	-1	9.23481	-1	689	0.05	0.71	20386724	20387839	9.63154	585	20387091	20387501	9.23481	369
2R_21	21289282	21289952	.	304	.	-1	9.20926	-1	236	0.06	0.73	21289328	21289952	9.66668	170	21289282	21289610	9.20926	256
X_1	255844	257098	.	379	.	-1	9.08933	-1	432	0.13	0.91	255844	257098	11.80435	689	256113	256999	9.08933	257
3L_10	1025574	1026926	.	343	.	-1	8.98726	-1	727	0.12	0.83	1025574	1026926	11.38394	649	1025624	1025944	8.98726	274
2R_21	21576326	21582741	.	227	.	-1	8.93594	-1	1315	0.01	0.55	21576326	21582741	8.93594	3367	21577157	21582673	9.23029	1572
Contig135	374193	374685	.	286	.	-1	8.73617	-1	87	0.05	0.69	374193	374685	12.45464	86	374205	374673	8.73617	77
3R_28	27677252	27678339	.	270	.	-1	8.51503	-1	593	0.03	0.65	27677252	27678331	12.84937	601	27677731	27678339	8.51503	275
3R_28	26267861	26270019	.	263	.	-1	8.29191	-1	864	0.02	0.63	26267861	26270019	8.91644	860	26268389	26269074	8.29191	326
Contig119	35114	35682	.	94	.	-1	8.22604	-1	222	0.00	0.23	35114	35682	35.23512	202	35172	35585	8.22604	184
2L_1	4955	5358	.	100	.	-1	8.18498	-1	134	0.00	0.24	4955	5358	29.63699	132	4970	5331	8.18498	121
2R_21	1194351	1195344	.	221	.	-1	8.17302	-1	644	0.01	0.53	1194351	1195344	8.17302	361	1194354	1195261	8.18498	686
2L_1	326665	327545	.	110	.	-1	8.16871	-1	290	0.00	0.27	326665	327545	21.78429	446	326676	327497	8.16871	273
2L_1	8114183	8115164	.	169	.	-1	8.13628	-1	506	0.00	0.41	8114183	8114786	8.13628	304	8114185	8115164	9.22839	295
3R_28	1492115	1492425	.	185	.	-1	8.12047	-1	182	0.00	0.45	1492139	1492425	8.12047	127	1492115	1492425	8.97417	213
4_2	1249614	1249924	.	141	.	-1	7.80195	-1	180	0.00	0.34	1249668	1249924	7.80195	182	1249614	1249881	9.89571	125
X_1	292294	297006	.	138	.	-1	7.77742	-1	2643	0.00	0.33	292294	297006	15.46997	2329	292725	296918	7.77742	2145
3L_1	15532541	15532871	.	175	.	-1	7.77396	-1	143	0.00	0.42	15532541	15532871	7.77396	119	15532590	15532870	8.69611	118
X_1	276502	278401	.	208	.	-1	7.66699	-1	1114	0.01	0.50	276502	278401	7.80195	1002	277477	278344	7.66699	392
4_2	1158559	1159965	.	172	.	-1	7.65332	-1	298	0.00	0.42	1158559	1159961	7.65332	671	1158613	1159965	8.28842	222
2L_1	190262	191248	.	192	.	-1	7.60518	-1	385	0.00	0.46	190262	191248	11.57385	332	190808	191155	7.60518	68
X_1	18376857	18377352	.	217	.	-1	7.56328	-1	99	0.01	0.52	18376857	18377352	8.03598	274	18376857	18377341	7.56328	100
3L_1	209725	212170	.	188	.	-1	7.55304	-1	513	0.00	0.45	209745	212170	7.55304	988	209725	211884	7.81573	1217
4_2	787687	788899	.	212	.	-1	7.50288	-1	108	0.01	0.51	787687	788899	9.72591	533	787701	788128	7.50288	88
3_scaffold1	78018	78540	.	118	.	-1	7.37820	-1	215	0.00	0.28	78018	78540	14.99292	248	78080	78479	7.37820	120
2R_21	15530386	15530987	.	178	.	-1	7.36926	-1	125	0.00	0.43	15530386	15530987	7.36926	108	15530444	15530955	7.47901	85
3L_1	233146	234001	.	83	.	-1	7.30288	-1	344	0.00	0.20	233146	234001	7.30288	401	233167	233595	19.08097	325
Contig21	113717	114179	.	113	.	-1	7.28145	-1	410	0.00	0.27	113717	114179	7.28145	249	113785	114158	10.54555	323
3L_1	7696402	7696785	.	161	.	-1	7.18221	-1	163	0.00	0.39	7696402	7696785	9.86552	203	7696433	7696780	7.18221	92
3L_1	314136	315342	.	106	.	-1	7.12915	-1	473	0.00	0.26	314136	315342	7.12915	622	314539	315009	10.79498	79
3L_1	24290	64522	.	195	.	-1	7.09005	-1	684	0.00	0.47	24290	64522	8.93594	20863	24299	64444	7.09005	11148
2R_21	20381415	20382552	.	90	.	-1	7.07810	-1	611	0.00	0.22	20381415	20382552	21.63011	608	20381794	20382097	7.07810	235
2L_1	38231	46966	.	91	.	-1	6.98747	-1	8220	0.00	0.22	38231	46966	20.16038	4665	38275	46966	6.98747	4115
2R_20	1802199	1803376	.	199	.	-1	6.98747	-1	373	0.00	0.48	1802199	1803376	8.17302	614	1802471	1802829	6.98747	328
3R_28	26284842	26286896	.	150	.	-1	6.98747	-1	1178	0.00	0.36	26284842	26286896	10.54216	845	26285771	26286567	6.98747	378
3R_28	22756389	22756842	.	167	.	-1	6.91988	-1	129	0.00	0.40	22756389	22756814	9.05356	81	22756404	22756842	6.91988	162
X_1	1924202	1924587	.	94	.	-1	6.91988	-1	105	0.00	0.23	1924202	1924587	18.33125	110	1924222	1924575	6.91988	80
2R_21	9732629	9733437	.	159	.	-1	6.89920	-1	449	0.00	0.38	9732756	9733437	6.89920	104	9732629	9733411	7.21855	469
2L_1	184456	185649	.	105	.	-1	6.88018	-1	128	0.00	0.25	184456	185649	15.61623	522	184476	185074	6.88018	214
3Cen_50_D1686_1	1771	2271	.	85	.	-1	6.82275	-1	411	0.00	0.21	1792	2261	6.82275	266	1771	2271	14.18033	261
X_1	6270399	6270715	.	134	.	-1	6.82275	-1	272	0.00	0.32	6270402	6270711	6.82275	261	6270399	6270715	8.64494	280
3L_1	9413564	9413983	.	164	.	-1	6.79241	-1	246	0.00	0.40	9413564	9413983	7.18966	223	9413574	9413983	6.79241	240
Contig11	333998	334441	.	181	.	-1	6.79241	-1	263	0.00	0.44	334072	334441	8.37073	165	333998	334417	6.79241	287
3R_28	27873777	27875446	.	119	.	-1	6.73166	-1	1138	0.00	0.29	27873777	27875446	6.73166	794	27874514	27875380	8.81610	591
4_2	44721	45304	.	152	.	-1	6.73166	-1	337	0.00	0.37	44721	45304	6.73166	228	44909	45168	7.37820	123
3L_1	306080	307500	.	132	.	-1	6.70729	-1	589	0.00	0.32	306086	307248	10.80031	424	306080	307500	6.70729	596
3R_28	21922917	21923311	.	107	.	-1	6.69135	-1	107	0.00	0.26	21922917	21923311	14.11492	123	21922917	21923311	6.69135	91
3R_28	9541492	9542628	.	126	.	-1	6.69069	-1	460	0.00	0.30	9542180	9542628	6.69069	91	9541492	9542364	8.50005	471
Y_Contig26	127899	128363	.	92	.	-1	6.65780	-1	217	0.00	0.22	127899	128363	17.48730	217	127940	128280	6.65780	177
2L_1	135445	139045	.	99	.	-1	6.63507	-1	1319	0.00	0.24	135445	139045	15.11032	1716	135614	138667	6.63507	1422
3L_1	19785645	19786215	.	139	.	-1	6.51657	-1	258	0.00	0.34	19785645	19786215	9.44754	255	19785661	19786110	6.51657	89
2L_1	93860	96747	.	145	.	-1	6.49668	-1	1908	0.00	0.35	93860	96747	9.04336	1233	93863	96566	6.49668	766
X_1	9112651	9113165	.	115	.	-1	6.49180	-1	447	0.00	0.28	9112651	9113164	6.49180	265	9112757	9113165	8.92762	339
3R_28	26483816	26484462	.	40	.	-1	6.48197	-1	409	-0.00	0.10	26483816	26484462	6.55883	247	26483933	26484446	6.48197	291
3_scaffold1	2614143	2614608	.	136	.	-1	6.47933	-1	139	0.00	0.33	2614201	2614584	6.47933	80	2614143	2614608	8.14007	141
3L_1	64800	67285	.	120	.	-1	6.46159	-1	754	0.00	0.29	64800	67285	10.61453	1245	64948	67269	6.46159	514
X_1	317974	319524	.	143	.	-1	6.44904	-1	990	0.00	0.35	317974	319524	8.93594	711	318454	318948	6.44904	224
2L_1	2023211	2023547	.	40	.	-1	6.44232	-1	198	-0.00	0.10	2023260	2023547	6.69993	183	2023211	2023490	6.44232	164
3R_28	23161664	23162193	.	147	.	-1	6.40975	-1	268	0.00	0.36	23161664	23162147	8.54467	79	23161666	23162193	6.40975	263
2L_1	2402548	2403211	.	122	.	-1	6.39968	-1	177	0.00	0.29	2402548	2403211	6.39968	114	2402599	2403164	8.44330	189
2L_1	9438554	9439216	.	90	.	-1	6.37325	-1	199	0.00	0.22	9438592	9439216	6.37325	323	9438554	9439149	11.32561	222
3L_1	278709	279503	.	40	.	-1	6.36266	-1	531	-0.00	0.10	278709	279503	25.12993	336	278709	279355	6.36266	331
X_1	2042544	2043403	.	87	.	-1	6.30661	-1	299	0.00	0.21	2042544	2043121	17.37594	279	2042788	2043403	6.30661	210
3L_1	24087465	24088216	.	40	.	-1	6.23213	-1	411	-0.00	0.10	24087664	24088216	7.55792	452	24087465	24087744	6.23213	171
Y_scaffold4	148451	148942	.	93	.	-1	6.23213	-1	293	0.00	0.22	148451	148942	14.99292	226	148629	148919	6.23213	182
2R_21	21068076	21068788	.	123	.	-1	6.22673	-1	91	0.00	0.30	21068076	21068788	6.22673	403	21068076	21068656	8.28203	248
3L_10	317004	317617	.	84	.	-1	6.13407	-1	205	0.00	0.20	317004	317617	17.51495	263	317031	317396	6.13407	166
3L_1	9725488	9726180	.	40	.	-1	6.09002	-1	328	-0.00	0.10	9725488	9726129	7.76967	124	9725631	9726180	6.09002	389
3L_1	527109	527618	.	40	.	-1	6.07106	-1	426	-0.00	0.10	527109	527618	7.75741	246	527132	527602	6.07106	244
2L_2	1157801	1160322	.	40	.	-1	6.06308	-1	682	-0.00	0.10	1157801	1160322	7.68275	1343	1157873	1160319	6.06308	1150
X_1	21737626	21738869	.	95	.	-1	6.05499	-1	490	0.00	0.23	21737655	21738869	6.05499	681	21737626	21738392	10.42711	461
2L_1	100851	103317	.	125	.	-1	6.00554	-1	1878	0.00	0.30	100851	103317	6.00554	771	100934	103100	7.72855	564
3L_1	6188658	6189155	.	40	.	-1	5.99620	-1	101	-0.00	0.10	6188658	6189125	7.36964	254	6188668	6189155	5.99620	92
2R_21	18446855	18447305	.	131	.	-1	5.99338	-1	90	0.00	0.32	18446863	18447305	5.99338	85	18446855	18447295	7.52071	88
2L_1	120021	120793	.	40	.	-1	5.97600	-1	239	-0.00	0.10	120021	120580	5.97600	254	120289	120793	6.34473	119
3R_28	12855190	12856207	.	128	.	-1	5.95493	-1	571	0.00	0.31	12855190	12856207	8.75202	526	12855220	12856194	5.95493	364
4_2	949109	950668	.	40	.	-1	5.94880	-1	522	-0.00	0.10	949109	950668	5.94880	908	949431	950412	19.54371	220
4_2	207204	207772	.	87	.	-1	5.86785	-1	255	0.00	0.21	207204	207772	15.46997	259	207339	207693	5.86785	117
X_1	21042084	21042672	.	40	.	-1	5.86785	-1	511	-0.00	0.10	21042084	21042667	8.17302	307	21042088	21042672	5.86785	283
3L_1	157527	158835	.	102	.	-1	5.86746	-1	679	0.00	0.25	157527	158835	10.86804	655	157936	158302	5.86746	310
X_1	1880838	1881680	.	85	.	-1	5.84201	-1	231	0.00	0.21	1880838	1881680	15.33416	407	1880860	1881211	5.84201	77
3L_10	1016074	1017077	.	108	.	-1	5.83567	-1	743	0.00	0.26	1016074	1016898	5.83567	432	1016720	1017077	8.81610	86
3L_4	414697	415775	.	98	.	-1	5.78299	-1	483	0.00	0.24	414697	415775	5.78299	518	415064	415322	9.40423	114
3L_1	9704513	9705725	.	111	.	-1	5.77309	-1	462	0.00	0.27	9704513	9705388	9.57764	320	9705194	9705725	5.77309	92
3L_1	494223	495116	.	40	.	-1	5.73739	-1	700	-0.00	0.10	494223	495116	5.73739	477	494692	494997	5.86746	227
3L_4	1079722	1081538	.	103	.	-1	5.72807	-1	1307	0.00	0.25	1079722	1081538	5.72807	782	1080210	1081534	8.80898	685
3R_28	26205329	26206448	.	40	.	-1	5.72807	-1	738	-0.00	0.10	26205329	26206448	5.72807	508	26205382	26206041	6.23213	292
X_1	15915442	15916023	.	88	.	-1	5.72807	-1	408	0.00	0.21	15915442	15915979	5.72807	238	15915729	15916023	10.34282	122
4_2	946045	947868	.	40	.	-1	5.72281	-1	195	-0.00	0.10	946045	947868	5.72281	945	946058	947662	6.72564	886
3L_1	185495	187130	.	40	.	-1	5.68148	-1	923	-0.00	0.10	185495	187130	6.14891	935	186057	187117	5.68148	394
X_1	19585235	19585557	.	104	.	-1	5.64012	-1	260	0.00	0.25	19585246	19585542	5.64012	256	19585235	19585557	8.51426	254
X_1	19689285	19689796	.	40	.	-1	5.62468	-1	278	-0.00	0.10	19689306	19689796	5.69856	81	19689285	19689793	5.62468	268
3R_28	26128616	26128988	.	40	.	-1	5.58300	-1	108	-0.00	0.10	26128668	26128988	5.75683	85	26128616	26128968	5.58300	80
3L_1	1848381	1848953	.	89	.	-1	5.55591	-1	398	0.00	0.22	1848616	1848953	12.91583	184	1848381	1848940	5.55591	221
3L_1	5948843	5949354	.	40	.	-1	5.55119	-1	371	-0.00	0.10	5948843	5949336	7.11866	341	5949026	5949354	5.55119	219
2R_21	21550121	21551062	.	40	.	-1	5.53826	-1	597	-0.00	0.10	21550121	21550980	5.53826	372	21550591	21551062	11.64505	122
3R_28	27631380	27632331	.	40	.	-1	5.53660	-1	237	-0.00	0.10	27631380	27632331	22.34635	262	27631423	27632020	5.53660	192
2L_1	130789	131860	.	97	.	-1	5.53280	-1	838	0.00	0.23	130789	131860	5.53280	470	131526	131782	8.76953	104
3L_1	128976	131731	.	40	.	-1	5.51272	-1	1445	-0.00	0.10	128976	131731	6.98540	1535	129577	131510	5.51272	300
X_1	324789	331948	.	40	.	-1	5.51272	-1	2044	-0.00	0.10	324789	331948	5.72807	3911	325010	330916	5.51272	728
X_1	605760	609626	.	40	.	-1	5.51272	-1	2124	-0.00	0.10	605760	609626	5.72807	1977	606242	608070	5.51272	375
X_1	15801784	15802587	.	40	.	-1	5.51272	-1	459	-0.00	0.10	15802076	15802379	8.55104	214	15801784	15802587	5.51272	587
3R_28	27825773	27827888	.	40	.	-1	5.48804	-1	861	-0.00	0.10	27825773	27827888	5.74228	1071	27826320	27826933	5.48804	267
2R_21	20727081	20727547	.	83	.	-1	5.47684	-1	413	0.00	0.20	20727081	20727547	13.70724	256	20727116	20727539	5.47684	225
2L_1	2606481	2606872	.	40	.	-1	5.43259	-1	212	-0.00	0.10	2606481	2606872	5.43259	211	2606488	2606856	5.55591	215
2R_21	15970284	15971417	.	40	.	-1	5.42054	-1	747	-0.00	0.10	15970284	15971399	5.42054	382	15970555	15971417	7.55105	340
X_1	304672	309175	.	96	.	-1	5.40893	-1	338	0.00	0.23	304672	309175	5.40893	2093	304752	306821	8.60073	1222
3L_1	132029	137222	.	40	.	-1	5.40240	-1	1246	-0.00	0.10	132029	137222	5.40240	2365	132805	137212	5.85890	523
2R_21	19878492	19878979	.	40	.	-1	5.40175	-1	84	-0.00	0.10	19878494	19878979	5.40175	83	19878492	19878872	8.16905	83
3R_28	26944329	26945158	.	40	.	-1	5.36818	-1	730	-0.00	0.10	26944329	26945158	6.58949	415	26944347	26945147	5.36818	402
3R_28	26368111	26368885	.	40	.	-1	5.35921	-1	172	-0.00	0.10	26368164	26368885	5.35921	396	26368111	26368430	13.03896	170
2L_1	11530	14333	.	40	.	-1	5.35857	-1	2432	-0.00	0.10	11530	14333	28.78831	1117	11556	14311	5.35857	1099
3L_10	1031688	1032888	.	40	.	-1	5.34618	-1	356	-0.00	0.10	1031738	1032888	5.34618	491	1031688	1032381	6.23213	361
2R_21	19261349	19261981	.	40	.	-1	5.33611	-1	102	-0.00	0.10	19261349	19261981	5.33611	364	19261354	19261804	15.28365	102
3L_4	1463705	1467662	.	40	.	-1	5.32686	-1	440	-0.00	0.10	1463705	1467662	5.32686	1967	1464023	1467611	7.43594	1203
3R_28	25654345	25654958	.	40	.	-1	5.29726	-1	275	-0.00	0.10	25654345	25654913	5.29726	97	25654345	25654958	7.43648	278
3R_28	27903065	27904017	.	40	.	-1	5.26352	-1	536	-0.00	0.10	27903065	27904017	5.26352	388	27903160	27903890	5.56803	358
3L_1	21168576	21168988	.	40	.	-1	5.24125	-1	104	-0.00	0.10	21168576	21168988	7.65017	225	21168588	21168972	5.24125	90
4_2	458482	458832	.	40	.	-1	5.24098	-1	71	-0.00	0.10	458482	458829	5.24098	70	458482	458832	6.68459	73
2L_1	11567085	11567604	.	40	.	-1	5.22205	-1	267	-0.00	0.10	11567110	11567604	5.22205	251	11567085	11567590	7.76470	420
2R_18	241741	242724	.	40	.	-1	5.21371	-1	376	-0.00	0.10	241741	242724	7.11325	383	242219	242593	5.21371	104
3R_28	27916044	27917566	.	40	.	-1	5.21371	-1	504	-0.00	0.10	27916044	27917566	7.15930	649	27916416	27916769	5.21371	76
3L_1	982824	985012	.	40	.	-1	5.18739	-1	1970	-0.00	0.10	982857	985012	5.18739	689	982824	984854	6.60815	292
3R_28	27938192	27959877	.	40	.	-1	5.18318	-1	20369	-0.00	0.10	27938192	27959877	9.98548	10560	27939412	27959867	5.18318	4524
2R_21	1087300	1088140	.	40	.	-1	5.16694	-1	183	-0.00	0.10	1087300	1087922	7.43797	112	1087484	1088140	5.16694	349
3R_28	27875978	27877169	.	40	.	-1	5.16694	-1	967	-0.00	0.10	27875978	27877169	6.08107	539	27876768	27877039	5.16694	169
3_scaffold1	2549227	2549887	.	40	.	-1	5.16694	-1	408	-0.00	0.10	2549227	2549820	10.13080	428	2549549	2549887	5.16694	67
X_1	1042315	1042955	.	40	.	-1	5.16694	-1	314	-0.00	0.10	1042315	1042955	5.72807	80	1042519	1042930	5.16694	345
X_1	5919161	5919825	.	40	.	-1	5.16694	-1	274	-0.00	0.10	5919507	5919825	7.87902	121	5919161	5919725	5.16694	81
3R_28	14276296	14276769	.	40	.	-1	5.16387	-1	228	-0.00	0.10	14276310	14276769	5.16387	224	14276296	14276739	6.09002	94
2L_1	157376	159079	.	40	.	-1	5.15232	-1	906	-0.00	0.10	157376	159079	5.15232	667	157802	158083	6.96883	114
2L_1	116117	117464	.	40	.	-1	5.08737	-1	585	-0.00	0.10	116117	117464	5.08737	782	116558	117067	42.88629	140
3L_1	2762697	2763291	.	40	.	-1	5.08518	-1	437	-0.00	0.10	2762697	2763291	5.08518	257	2762989	2763247	7.31958	136
2R_21	21335484	21336909	.	40	.	-1	5.04778	-1	861	-0.00	0.10	21335484	21336909	5.04778	850	21336180	21336502	21.01552	150
3L_1	11742224	11745763	.	40	.	-1	5.03944	-1	1665	-0.00	0.10	11742228	11745763	5.03944	2036	11742224	11744998	6.04975	1122
3R_28	27608928	27609890	.	40	.	-1	5.03168	-1	423	-0.00	0.10	27608928	27609263	7.67816	233	27608929	27609890	5.03168	366
3L_1	137842	142489	.	40	.	-1	4.99717	-1	2974	-0.00	0.10	137842	142489	4.99717	2644	138415	140981	18.71066	405
2R_21	4083292	4084107	.	40	.	-1	4.98597	-1	376	-0.00	0.10	4083292	4083908	10.51056	125	4083845	4084107	4.98597	74
2R_20	1099429	1101111	.	40	.	-1	4.95294	-1	832	-0.00	0.10	1099429	1101111	4.95294	852	1099479	1101062	5.28701	850
2R_21	14297169	14298294	.	40	.	-1	4.94240	-1	862	-0.00	0.10	14297194	14298294	8.18033	232	14297169	14298256	4.94240	409
3R_28	26368955	26372254	.	40	.	-1	4.91401	-1	1330	-0.00	0.10	26369166	26372254	6.78615	1583	26368955	26372249	4.91401	382
2R_18	322420	323371	.	40	.	-1	4.91399	-1	687	-0.00	0.10	322420	323371	4.99301	389	323034	323352	4.91399	80
3R_28	743186	743542	.	40	.	-1	4.89769	-1	94	-0.00	0.10	743186	743460	8.32452	92	743186	743542	4.89769	219
X_1	636494	638750	.	40	.	-1	4.89089	-1	742	-0.00	0.10	636494	638750	7.21872	952	637311	638460	4.89089	369
X_1	2635654	2636348	.	40	.	-1	4.87150	-1	348	-0.00	0.10	2635654	2636347	4.87150	351	2635712	2636348	6.78239	416
2R_21	927607	929510	.	40	.	-1	4.87144	-1	1408	-0.00	0.10	928710	929510	8.93594	369	927607	929354	4.87144	861
3R_28	27878733	27879189	.	40	.	-1	4.87026	-1	172	-0.00	0.10	27878793	27879189	4.87026	114	27878733	27879162	5.85053	170
3L_1	67541	96970	.	40	.	-1	4.83068	-1	21860	-0.00	0.10	67541	96970	5.72807	13772	67650	96912	4.83068	2496
3R_5	66997	69674	.	40	.	-1	4.83068	-1	1437	-0.00	0.10	67020	69674	13.43157	1213	66997	69636	4.83068	1379
X_1	123831	129562	.	40	.	-1	4.83068	-1	1873	-0.00	0.10	123831	129562	9.57001	2976	123846	128219	4.83068	2509
3L_1	257746	258646	.	40	.	-1	4.82106	-1	470	-0.00	0.10	257746	258646	13.76147	479	257822	258542	4.82106	395
4_2	56425	57216	.	40	.	-1	4.80617	-1	302	-0.00	0.10	56425	56859	4.80617	67	56855	57216	7.40826	107
2L_1	121355	124850	.	40	.	-1	4.80206	-1	2616	-0.00	0.10	121355	124850	4.80206	1746	122306	124439	9.89571	210
X_1	279360	283618	.	40	.	-1	4.79449	-1	712	-0.00	0.10	279360	283618	4.79449	1957	279419	280692	7.37820	693
3L_1	249378	251726	.	40	.	-1	4.78794	-1	1495	-0.00	0.10	249378	251726	4.78794	1107	250681	251700	11.51131	382
2R_21	19708023	19708302	.	40	.	-1	4.78535	-1	112	-0.00	0.10	19708023	19708302	4.78535	89	19708045	19708299	7.85726	114
2L_1	50495	76471	.	40	.	-1	4.77920	-1	9003	-0.00	0.10	50495	76471	9.04083	13129	50510	76437	4.77920	11026
3L_4	201515	201895	.	40	.	-1	4.76846	-1	91	-0.00	0.10	201535	201851	7.36020	85	201515	201895	4.76846	77
3L_1	192191	193393	.	40	.	-1	4.74701	-1	446	-0.00	0.10	192191	193393	5.05401	858	192555	193082	4.74701	224
X_1	530771	531815	.	40	.	-1	4.74120	-1	506	-0.00	0.10	530771	531734	7.52414	486	530809	531815	4.74120	273
3R_28	27552913	27553560	.	40	.	-1	4.74011	-1	128	-0.00	0.10	27552913	27553560	9.09616	259	27552994	27553409	4.74011	67
dmel_mitochondrion_genome	7068	7652	.	40	.	-1	4.72645	-1	428	-0.00	0.10	7068	7651	8.78344	248	7080	7652	4.72645	244
2R_20	882456	883182	.	40	.	-1	4.70578	-1	466	-0.00	0.10	882456	883111	4.70578	287	882876	883182	8.18498	226
3L_1	2631548	2631970	.	40	.	-1	4.69673	-1	72	-0.00	0.10	2631548	2631970	5.08567	70	2631552	2631970	4.69673	71
3L_1	23450540	23451384	.	40	.	-1	4.69369	-1	552	-0.00	0.10	23450540	23451341	5.21284	280	23450553	23451384	4.69369	342
X_1	622164	622852	.	40	.	-1	4.66801	-1	364	-0.00	0.10	622164	622852	4.66801	226	622417	622757	9.89571	101
2L_1	510453	511712	.	40	.	-1	4.65899	-1	125	-0.00	0.10	510453	511114	19.00903	124	510466	511712	4.65899	663
3L_1	333454	335011	.	40	.	-1	4.64834	-1	543	-0.00	0.10	333454	335011	4.64834	886	333900	334569	14.21442	242
3R_28	19866581	19867136	.	40	.	-1	4.63359	-1	103	-0.00	0.10	19866581	19866955	12.59849	102	19866583	19867136	4.63359	238
3L_1	162325	167591	.	40	.	-1	4.63000	-1	1563	-0.00	0.10	162537	167591	4.63000	2383	162325	167369	5.47826	339
3R_28	26372682	26374453	.	40	.	-1	4.62162	-1	811	-0.00	0.10	26373298	26374453	4.62162	689	26372682	26373325	7.55889	239
3R_6	17548	17842	.	40	.	-1	4.61834	-1	98	-0.00	0.10	17579	17842	4.61834	96	17548	17825	8.76715	69
3L_1	985537	987303	.	40	.	-1	4.61348	-1	166	-0.00	0.10	985537	987303	4.73646	428	985625	986832	4.61348	683
3R_28	27900467	27902093	.	40	.	-1	4.61348	-1	579	-0.00	0.10	27900467	27902093	7.80195	508	27900517	27900888	4.61348	167
X_1	21043922	21044423	.	40	.	-1	4.61348	-1	185	-0.00	0.10	21044134	21044423	5.43267	94	21043922	21044363	4.61348	64
3R_28	2230361	2230719	.	40	.	-1	4.60853	-1	327	-0.00	0.10	2230384	2230712	4.60853	293	2230361	2230719	5.52370	211
3R_28	26363684	26364277	.	40	.	-1	4.59608	-1	230	-0.00	0.10	26363684	26364170	9.56009	172	26363689	26364277	4.59608	175
3R_28	27104145	27104860	.	40	.	-1	4.58861	-1	390	-0.00	0.10	27104145	27104860	6.18350	383	27104427	27104852	4.58861	231
3R_28	26376441	26377909	.	40	.	-1	4.58755	-1	1014	-0.00	0.10	26376441	26377909	4.58755	738	26376823	26377698	4.66145	420
X_1	21735625	21737174	.	40	.	-1	4.58755	-1	550	-0.00	0.10	21735625	21737172	4.58755	707	21736261	21737174	4.75270	449
3R_28	12131141	12131960	.	40	.	-1	4.58345	-1	360	-0.00	0.10	12131141	12131960	9.48018	358	12131173	12131925	4.58345	315
3L_1	145208	150081	.	40	.	-1	4.57888	-1	2092	-0.00	0.10	145208	150081	7.43327	2584	145633	149513	4.57888	593
3R_28	27655131	27656324	.	40	.	-1	4.57249	-1	585	-0.00	0.10	27655131	27656324	4.57249	490	27655361	27656027	6.34473	214
3L_1	1234239	1234930	.	40	.	-1	4.56800	-1	646	-0.00	0.10	1234253	1234930	4.56800	343	1234239	1234923	4.61410	344
X_1	655472	657749	.	40	.	-1	4.53791	-1	1581	-0.00	0.10	655472	657749	4.89633	1190	656335	657728	4.53791	188
2R_20	878957	881847	.	40	.	-1	4.53396	-1	1200	-0.00	0.10	878957	881847	4.74272	569	879463	881652	4.53396	852
2R_18	596470	597575	.	40	.	-1	4.53013	-1	312	-0.00	0.10	596470	597575	4.78535	506	596470	597392	4.53013	294
Contig145	82295	82988	.	40	.	-1	4.52865	-1	320	-0.00	0.10	82320	82988	4.52865	205	82295	82940	13.83063	284
3L_1	24088472	24089962	.	40	.	-1	4.52572	-1	261	-0.00	0.10	24088490	24089962	4.52572	752	24088472	24088849	10.26509	212
3R_28	27621507	27622754	.	40	.	-1	4.51175	-1	665	-0.00	0.10	27621507	27622754	16.03932	680	27621991	27622315	4.51175	84
3L_1	106175	128711	.	40	.	-1	4.50414	-1	9500	-0.00	0.10	106175	128711	10.45321	11386	106214	128603	4.50414	11118
3R_28	26089469	26089808	.	40	.	-1	4.50414	-1	102	-0.00	0.10	26089469	26089808	7.59443	94	26089500	26089798	4.50414	79
3R_28	27932197	27937919	.	40	.	-1	4.50414	-1	2307	-0.00	0.10	27932197	27937919	11.26649	2898	27932310	27937831	4.50414	575
4_2	952228	953038	.	40	.	-1	4.50414	-1	408	-0.00	0.10	952228	952994	6.05499	129	952493	953038	4.50414	250
X_1	140945	143369	.	40	.	-1	4.50414	-1	1113	-0.00	0.10	140945	143369	5.72807	1257	141009	142584	4.50414	345
X_1	285324	286676	.	40	.	-1	4.50414	-1	579	-0.00	0.10	285324	286676	8.55104	633	285635	286098	4.50414	87
X_1	604753	605435	.	40	.	-1	4.50414	-1	316	-0.00	0.10	604753	605435	11.71074	466	604790	605239	4.50414	130
Y_scaffold4	146448	148037	.	40	.	-1	4.50414	-1	737	-0.00	0.10	146448	148037	4.79449	415	147078	147885	4.50414	294
3R_28	27660049	27661635	.	40	.	-1	4.50079	-1	668	-0.00	0.10	27660049	27661635	5.43439	739	27660139	27660954	4.50079	404
3L_1	1504149	1504785	.	40	.	-1	4.49951	-1	326	-0.00	0.10	1504149	1504537	4.49951	209	1504151	1504785	5.54136	181
Contig145	68433	68839	.	40	.	-1	4.49390	-1	218	-0.00	0.10	68438	68839	4.49390	218	68433	68818	4.62457	73
2R_21	21513291	21515684	.	40	.	-1	4.49370	-1	1277	-0.00	0.10	21513291	21515684	9.04134	1161	21513627	21515675	4.49370	937
2L_1	5120376	5120909	.	40	.	-1	4.48879	-1	267	-0.00	0.10	5120573	5120890	4.48879	73	5120376	5120909	10.26155	265
2L_1	12598144	12598574	.	40	.	-1	4.48860	-1	121	-0.00	0.10	12598144	12598554	6.78615	86	12598218	12598574	4.48860	82
3L_1	11734829	11736786	.	40	.	-1	4.48397	-1	1025	-0.00	0.10	11734829	11736786	4.52305	1015	11734833	11736777	4.48397	191
X_1	6227767	6228149	.	40	.	-1	4.47545	-1	89	-0.00	0.10	6227777	6228149	4.47545	78	6227767	6228149	4.87872	91
3R_28	26364451	26367834	.	40	.	-1	4.43186	-1	3217	-0.00	0.10	26364451	26367834	4.43186	840	26364641	26367802	4.98723	542
X_1	2353214	2355100	.	40	.	-1	4.43090	-1	1499	-0.00	0.10	2353214	2354950	4.43090	699	2353387	2355100	4.50414	309
3R_28	25902748	25903151	.	40	.	-1	4.42926	-1	169	-0.00	0.10	25902833	25903085	4.42926	86	25902748	25903151	11.19388	167
3R_28	27320868	27322247	.	40	.	-1	4.42688	-1	557	-0.00	0.10	27320868	27322247	4.42688	871	27321331	27321828	10.78660	121
2R_21	13894591	13894937	.	40	.	-1	4.41137	-1	174	-0.00	0.10	13894591	13894866	4.41137	78	13894598	13894937	8.16905	264
3L_1	686288	687138	.	40	.	-1	4.38219	-1	476	-0.00	0.10	686288	687138	4.38219	354	686426	686864	6.66715	325
2R_21	645440	646367	.	40	.	-1	4.33423	-1	403	-0.00	0.10	645440	646367	4.33423	381	645658	646343	12.23376	206
3L_1	19487570	19488410	.	40	.	-1	4.33298	-1	285	-0.00	0.10	19487688	19488410	4.33298	228	19487570	19487851	5.19392	74
3R_28	26378011	26380855	.	40	.	-1	4.33298	-1	1532	-0.00	0.10	26378216	26380855	4.33298	1222	26378011	26380579	4.61410	1094
3R_28	5412203	5412745	.	40	.	-1	4.30722	-1	312	-0.00	0.10	5412203	5412745	4.30722	189	5412232	5412591	7.24973	289
3L_1	615831	616760	.	40	.	-1	4.30568	-1	800	-0.00	0.10	615831	616760	4.30568	455	615910	616688	5.04579	408
3R_28	24711951	24712368	.	40	.	-1	4.30381	-1	126	-0.00	0.10	24712047	24712359	4.30381	75	24711951	24712368	5.81774	82
2L_1	83753	89160	.	40	.	-1	4.30222	-1	2808	-0.00	0.10	83753	89160	4.30222	2736	86053	86454	7.18812	119
2R_21	15757559	15758203	.	40	.	-1	4.29586	-1	218	-0.00	0.10	15757610	15757883	4.29586	66	15757559	15758203	4.65984	293
3L_1	8454885	8455687	.	40	.	-1	4.28431	-1	429	-0.00	0.10	8454908	8455687	4.28431	443	8454885	8455596	5.86785	439
